# Supplementary material for: Contribution to the knowledge of Neanurinae of Vietnam with description of three new species (Collembola, Neanuridae)
Source: Zookeys. 2017 Aug 8;(688):15–33. doi: 10.3897/zookeys.688.12307 (PMC5672580; doi:10.3897/zookeys.688.12307)
Supplement: XML Treatment for Lobellina weinerae [file zookeys.688.12307-treatment1.xml]

<!DOCTYPE tp:taxon-treatment
  PUBLIC "-//TaxonX//DTD Taxonomic Treatment Publishing DTD v0 20100105//EN" "tax-treatment-NSO.dtd">
<tp:taxon-treatment xmlns:tp="http://www.plazi.org/taxpub"><tp:treatment-meta><kwd-group><label>Taxon classification</label><kwd><named-content xmlns:xlink="http://www.w3.org/1999/xlink" content-type="kingdom">Animalia</named-content></kwd><kwd><named-content xmlns:xlink="http://www.w3.org/1999/xlink" content-type="order">ORDO</named-content></kwd><kwd><named-content xmlns:xlink="http://www.w3.org/1999/xlink" content-type="family">Neanuridae</named-content></kwd></kwd-group><mixed-citation publication-type="journal"><person-group><name><surname>Smolis</surname><given-names>Adrian</given-names></name></person-group><article-title>Contribution to the knowledge of <tp:taxon-name><tp:taxon-name-part taxon-name-part-type="subfamily">Neanurinae</tp:taxon-name-part></tp:taxon-name> of Vietnam with description of three new species (<tp:taxon-name><tp:taxon-name-part taxon-name-part-type="order">Collembola</tp:taxon-name-part></tp:taxon-name>, <tp:taxon-name><tp:taxon-name-part taxon-name-part-type="family">Neanuridae</tp:taxon-name-part></tp:taxon-name>)</article-title><source>Zookeys</source><day>8</day><month>8</month><year>2017</year><volume>2017</volume><issue>688</issue><fpage>15</fpage><lpage>33</lpage><pub-id pub-id-type="doi">10.3897/zookeys.688.12307</pub-id></mixed-citation></tp:treatment-meta><tp:nomenclature><tp:taxon-name>
            <tp:taxon-name-part taxon-name-part-type="genus" reg="Lobellina">Lobellina</tp:taxon-name-part>
            <tp:taxon-name-part taxon-name-part-type="species" reg="weinerae">weinerae</tp:taxon-name-part>
            <object-id xmlns:xlink="http://www.w3.org/1999/xlink" content-type="zoobank" xlink:type="simple">http://zoobank.org/53BC9AF3-8792-4FEF-B546-6F3990014A51</object-id>
          </tp:taxon-name><tp:taxon-status xmlns:xlink="http://www.w3.org/1999/xlink" xlink:type="simple">sp. n.</tp:taxon-status><xref ref-type="fig" rid="F1">Figs 1–8; Table 1</xref></tp:nomenclature><tp:treatment-sec sec-type="type material" id="SECID0EPLAE"><title>Type material.</title><p>Holotype: male on slide: Vietnam, <abbrev xmlns:xlink="http://www.w3.org/1999/xlink" xlink:title="centroapical" id="ABBRID0EVLAE" xlink:type="simple">ca</abbrev>. 70 km northwest of Hanoi, top of Tam Dao mountain, <abbrev xmlns:xlink="http://www.w3.org/1999/xlink" xlink:title="centroapical" id="ABBRID0EZLAE" xlink:type="simple">ca</abbrev>. 1300 m a.s.l., leaf-litter in shrubs, Berlese-Tullgren extraction, 10.IV.1997, leg. R.J.Pomorski (housed in <abbrev xmlns:xlink="http://www.w3.org/1999/xlink" content-type="institution" xlink:title="Department of Invertebrate Biology, Evolution and Conservation, Institute of Environmental Biology, University of Wrocław, Poland" id="ABBRID0E4LAE" xlink:type="simple">DIBEC</abbrev>). Paratype: female on slide, same data as holotype (<abbrev xmlns:xlink="http://www.w3.org/1999/xlink" content-type="institution" xlink:title="Muséum national d’Histoire naturelle in Paris, France" id="ABBRID0ECMAE" xlink:type="simple">MNHN</abbrev>).</p></tp:treatment-sec><tp:treatment-sec sec-type="etymology" id="SECID0EHMAE"><title>Etymology.</title><p>The species is named in honour of Prof. Wanda Maria Weiner, for her important contribution to the knowledge on <tp:taxon-name><tp:taxon-name-part taxon-name-part-type="order">Collembola</tp:taxon-name-part></tp:taxon-name>.</p></tp:treatment-sec><tp:treatment-sec sec-type="diagnosis" id="SECID0ESMAE"><title>Diagnosis.</title><p>Habitus typical of the genus <italic><tp:taxon-name><tp:taxon-name-part taxon-name-part-type="genus" reg="Lobellina">Lobellina</tp:taxon-name-part></tp:taxon-name></italic>. Dorsal tubercles present and well developed. 3+3 medium eyes. Color of body alive yellow. Mandible with seven teeth. Head with chaetae A, B, C, D, E and O. Tubercle <abbrev xmlns:xlink="http://www.w3.org/1999/xlink" xlink:title="ocular" id="ABBRID0E6MAE" xlink:type="simple">Oc</abbrev> with two chaetae on head. Tubercles <abbrev xmlns:xlink="http://www.w3.org/1999/xlink" xlink:title="dorsointernal" id="ABBRID0EDNAE" xlink:type="simple">Di</abbrev> on <abbrev xmlns:xlink="http://www.w3.org/1999/xlink" xlink:title="thorax" id="ABBRID0EHNAE" xlink:type="simple">Th</abbrev>. II and III with 3 chaetae. <abbrev xmlns:xlink="http://www.w3.org/1999/xlink" xlink:title="abdomen" id="ABBRID0ELNAE" xlink:type="simple">Abd</abbrev>. V with 2+2 tubercles. <abbrev xmlns:xlink="http://www.w3.org/1999/xlink" xlink:title="abdomen" id="ABBRID0EPNAE" xlink:type="simple">Abd</abbrev>. V with 2+2 chaetae <abbrev xmlns:xlink="http://www.w3.org/1999/xlink" xlink:title="dorsointernal" id="ABBRID0ETNAE" xlink:type="simple">Di</abbrev>. Claw with inner tooth. Tibiotarsi with chaetae <abbrev xmlns:xlink="http://www.w3.org/1999/xlink" xlink:title="ordinary chaetae 4 on tibiotarsi" id="ABBRID0EXNAE" xlink:type="simple">B4</abbrev> and <abbrev xmlns:xlink="http://www.w3.org/1999/xlink" xlink:title="ordinary chaetae 5 on tibiotarsi" id="ABBRID0E2NAE" xlink:type="simple">B5</abbrev> short and pointed.</p><p>
            <bold>Description.</bold> <italic>General</italic> (Figs <xref ref-type="fig" rid="F1">1</xref>, <xref ref-type="fig" rid="F1">8</xref>). Body length (without antennae): 1.55 to 1.70 mm (holotype: 1.55 mm). Habitus elongate, parallel and slightly dorsoventrally flattened. Cuticular granulations fine, tubercles well developed on dorsal side of body, without reticulations. Color yellow alive and white in alcohol. 3+3 medium black eyes, anterior ocelli not on tubercle <abbrev xmlns:xlink="http://www.w3.org/1999/xlink" xlink:title="ocular" id="ABBRID0ENOAE" xlink:type="simple">Oc</abbrev>.</p><p>
            <italic><tp:taxon-name><tp:taxon-name-part taxon-name-part-type="genus" reg="Chaetal">Chaetal</tp:taxon-name-part> <tp:taxon-name-part taxon-name-part-type="species" reg="morphology">morphology</tp:taxon-name-part></tp:taxon-name></italic> (Figs <xref ref-type="fig" rid="F1">1</xref>, <xref ref-type="fig" rid="F1">8</xref>). Dorsal ordinary chaetae of four types: <abbrev xmlns:xlink="http://www.w3.org/1999/xlink" xlink:title="long macrochaeta" id="ABBRID0EGPAE" xlink:type="simple">Ml</abbrev>, <abbrev xmlns:xlink="http://www.w3.org/1999/xlink" xlink:title="short macrochaeta" xlink:type="simple">Mc</abbrev>, <abbrev xmlns:xlink="http://www.w3.org/1999/xlink" xlink:title="mesochaeta" xlink:type="simple">me</abbrev>, and <abbrev xmlns:xlink="http://www.w3.org/1999/xlink" xlink:title="microchaeta" xlink:type="simple">mi</abbrev>. Macrochaetae <abbrev xmlns:xlink="http://www.w3.org/1999/xlink" xlink:title="long macrochaeta" id="ABBRID0EKPAE" xlink:type="simple">Ml</abbrev> moderately long, thin, straight, narrowly sheathed, smooth and pointed at apex. Macrochaetae <abbrev xmlns:xlink="http://www.w3.org/1999/xlink" xlink:title="short macrochaeta" xlink:type="simple">Mc</abbrev> morphologically similar to long macrochaetae, but shorter. Mesochaetae similar to ventral chaetae, thin, smooth, and pointed. Microchaetae similar to mesochaetae, but apparently short. S-chaetae of tergites thin, smooth, and slightly shorter than nearby <abbrev xmlns:xlink="http://www.w3.org/1999/xlink" xlink:title="long macrochaeta" id="ABBRID0EOPAE" xlink:type="simple">Ml</abbrev>.</p><p>
            <italic>Antennae</italic> (Figs <xref ref-type="fig" rid="F1">2</xref>, <xref ref-type="fig" rid="F1">3</xref>; Table <xref ref-type="table" rid="T2">1b</xref>). Typical of the genus. S-chaetae of <abbrev xmlns:xlink="http://www.w3.org/1999/xlink" xlink:title="antenna" id="ABBRID0ECQAE" xlink:type="simple">Ant</abbrev>. IV of medium length and moderately thickened. Apical vesicle trilobed. Sensillum sgd shorter and thinner than S-chaetae, not migrated distally.</p><p>
            <italic>Mouthparts</italic> (Figs <xref ref-type="fig" rid="F1">4–6</xref>). Buccal cone relatively short and wide with labral sclerifications non-ogival (Fig. <xref ref-type="fig" rid="F1">6</xref>), labral formula: 0/2,2. Labium with four basal, three distal and four lateral chaetae, papillae x absent. Maxilla styliform (Fig. <xref ref-type="fig" rid="F1">5</xref>), mandible with seven teeth, five minute apical and two large basal (Fig. <xref ref-type="fig" rid="F1">4</xref>).</p><p>
            <italic>Dorsal chaetotaxy and tubercles</italic> (Figs <xref ref-type="fig" rid="F1">1</xref>, <xref ref-type="fig" rid="F1">8</xref>; Tab. <xref ref-type="table" rid="T1">1a</xref>, <xref ref-type="table" rid="T3">c</xref>). Chaetotaxy and arrangement tubercles of head as in Fig. <xref ref-type="fig" rid="F1">1</xref> and Tab. <xref ref-type="table" rid="T1">1a</xref>. Chaeta O present, not integrated with tubercle <abbrev xmlns:xlink="http://www.w3.org/1999/xlink" xlink:title="frontal" id="ABBRID0EWRAE" xlink:type="simple">Fr</abbrev>. Chaetotaxy of <abbrev xmlns:xlink="http://www.w3.org/1999/xlink" xlink:title="thorax" id="ABBRID0E1RAE" xlink:type="simple">Th</abbrev>. and <abbrev xmlns:xlink="http://www.w3.org/1999/xlink" xlink:title="abdomen" id="ABBRID0E5RAE" xlink:type="simple">Abd</abbrev>. as Figs <xref ref-type="fig" rid="F1">1</xref>, <xref ref-type="fig" rid="F1">8</xref> and Table <xref ref-type="table" rid="T3">1c</xref>. <abbrev xmlns:xlink="http://www.w3.org/1999/xlink" xlink:title="abdomen" id="ABBRID0EOSAE" xlink:type="simple">Abd</abbrev>. V with 2+2 tubercles, s–chaeta integrated with tubercle <abbrev xmlns:xlink="http://www.w3.org/1999/xlink" xlink:title="dorsolateral" id="ABBRID0ESSAE" xlink:type="simple">Dl</abbrev>. On <abbrev xmlns:xlink="http://www.w3.org/1999/xlink" xlink:title="abdomen" id="ABBRID0EWSAE" xlink:type="simple">Abd</abbrev>. V, chaetae Di3 absent (Fig. <xref ref-type="fig" rid="F1">8</xref>).</p><p>
            <italic>Ventral chaetotaxy</italic> (Tab. <xref ref-type="table" rid="T3">1c</xref>). On head, groups <abbrev xmlns:xlink="http://www.w3.org/1999/xlink" xlink:title="ventroexternoanterior" id="ABBRID0EGTAE" xlink:type="simple">Vea</abbrev>, Vem and <abbrev xmlns:xlink="http://www.w3.org/1999/xlink" xlink:title="ventroexternoposterior" id="ABBRID0EKTAE" xlink:type="simple">Vep</abbrev> with 4, 3, 4 chaetae respectively. Group <abbrev xmlns:xlink="http://www.w3.org/1999/xlink" xlink:title="ventrointernal" id="ABBRID0EOTAE" xlink:type="simple">Vi</abbrev> on head with 6 chaetae. On <abbrev xmlns:xlink="http://www.w3.org/1999/xlink" xlink:title="abdomen" id="ABBRID0ESTAE" xlink:type="simple">Abd</abbrev>. IV, furca rudimentary without microchaetae. On <abbrev xmlns:xlink="http://www.w3.org/1999/xlink" xlink:title="abdomen" id="ABBRID0EWTAE" xlink:type="simple">Abd</abbrev>. V, chaeta <abbrev xmlns:xlink="http://www.w3.org/1999/xlink" xlink:title="ventrolateral" id="ABBRID0E1TAE" xlink:type="simple">Vl</abbrev> present. Male without modified chaetae.</p><p>
            <italic>Legs</italic> (Fig. <xref ref-type="fig" rid="F1">7</xref>, Tab. <xref ref-type="table" rid="T3">1c</xref>). Claw with internal tooth. On tibiotarsi, chaeta M present and chaetae <abbrev xmlns:xlink="http://www.w3.org/1999/xlink" xlink:title="ordinary chaetae 4 on tibiotarsi" id="ABBRID0EKUAE" xlink:type="simple">B4</abbrev> and <abbrev xmlns:xlink="http://www.w3.org/1999/xlink" xlink:title="ordinary chaetae 5 on tibiotarsi" id="ABBRID0EOUAE" xlink:type="simple">B5</abbrev> short and pointed.</p><fig id="F1" position="float" orientation="portrait"><label>Figures 1–8.</label><caption><p>
                <italic><tp:taxon-name><tp:taxon-name-part taxon-name-part-type="genus" reg="Lobellina">Lobellina</tp:taxon-name-part> <tp:taxon-name-part taxon-name-part-type="species" reg="weinerae">weinerae</tp:taxon-name-part></tp:taxon-name></italic> sp. n.: <bold>1</bold> dorsal chaetotaxy of head and <abbrev xmlns:xlink="http://www.w3.org/1999/xlink" xlink:title="thorax" id="ABBRID0EHVAE" xlink:type="simple">Th</abbrev>. I, II <bold>2</bold> dorsal chaetotaxy of <abbrev xmlns:xlink="http://www.w3.org/1999/xlink" xlink:title="antenna" id="ABBRID0ENVAE" xlink:type="simple">Ant</abbrev>. III–IV <bold>3</bold> ventral chaetotaxy of <abbrev xmlns:xlink="http://www.w3.org/1999/xlink" xlink:title="antenna" id="ABBRID0ETVAE" xlink:type="simple">Ant</abbrev>. III <bold>4</bold> mandible <bold>5</bold> maxilla <bold>6</bold> labrum <bold>7</bold> claw <bold>8</bold> dorsal chaetotaxy of <abbrev xmlns:xlink="http://www.w3.org/1999/xlink" xlink:title="abdomen" id="ABBRID0EBWAE" xlink:type="simple">Abd</abbrev>. IV–VI.</p></caption><graphic xmlns:xlink="http://www.w3.org/1999/xlink" xlink:href="zookeys-688-015-g001.jpg" position="float" orientation="portrait" xlink:type="simple" id="oo_149201.jpg"/></fig></tp:treatment-sec><tp:treatment-sec sec-type="remarks" id="SECID0EKWAE"><title>Remarks.</title><p>As presently understood the genus <italic><tp:taxon-name><tp:taxon-name-part taxon-name-part-type="genus" reg="Lobellina">Lobellina</tp:taxon-name-part></tp:taxon-name></italic> includes 13 species distributed mostly in East and Southeast Asia (<xref ref-type="bibr" rid="B8">Deharveng and Weiner 1984</xref>, <xref ref-type="bibr" rid="B18">Ma and Chen 2008</xref>, Wang et al. 2006). Interestingly, five of all known species were described from the Korean Peninsula (<xref ref-type="bibr" rid="B17">Lee 1980</xref>, <xref ref-type="bibr" rid="B8">Deharveng and Weiner 1984</xref>). <italic><tp:taxon-name><tp:taxon-name-part taxon-name-part-type="genus" reg="Lobellina">Lobellina</tp:taxon-name-part> <tp:taxon-name-part taxon-name-part-type="species" reg="weinerae">weinerae</tp:taxon-name-part></tp:taxon-name></italic> sp. n. is morphologically most similar to <italic><tp:taxon-name><tp:taxon-name-part taxon-name-part-type="genus" reg="Lobellina">L.</tp:taxon-name-part> <tp:taxon-name-part taxon-name-part-type="species" reg="minuta">minuta</tp:taxon-name-part></tp:taxon-name></italic> (Lee, 1980) (from South Korea) and <italic><tp:taxon-name><tp:taxon-name-part taxon-name-part-type="genus" reg="Lobellina">L.</tp:taxon-name-part> <tp:taxon-name-part taxon-name-part-type="species" reg="musangensis">musangensis</tp:taxon-name-part></tp:taxon-name></italic> Yosii, 1976 (from Malaysia), resembling those species in having smooth body macrochaetae, similar length of body, tubercle <abbrev xmlns:xlink="http://www.w3.org/1999/xlink" xlink:title="ocular" id="ABBRID0EIYAE" xlink:type="simple">Oc</abbrev> with 2 chaetae on head and <abbrev xmlns:xlink="http://www.w3.org/1999/xlink" xlink:title="abdomen" id="ABBRID0EMYAE" xlink:type="simple">Abd</abbrev>. V with 2+2 tubercles. Nevertheless, they are readily distinguished by a number of characters: body color alive (in <italic><tp:taxon-name><tp:taxon-name-part taxon-name-part-type="species" reg="weinerae">weinerae</tp:taxon-name-part></tp:taxon-name></italic> yellow, in <italic><tp:taxon-name><tp:taxon-name-part taxon-name-part-type="species" reg="minuta">minuta</tp:taxon-name-part></tp:taxon-name></italic> red, in <italic><tp:taxon-name><tp:taxon-name-part taxon-name-part-type="species" reg="musangensis">musangensis</tp:taxon-name-part></tp:taxon-name></italic> unknown), presence/absence of chaeta O on head (in <italic><tp:taxon-name><tp:taxon-name-part taxon-name-part-type="species" reg="weinerae">weinerae</tp:taxon-name-part></tp:taxon-name></italic> present, in <italic><tp:taxon-name><tp:taxon-name-part taxon-name-part-type="species" reg="minuta">minuta</tp:taxon-name-part></tp:taxon-name></italic> and <italic><tp:taxon-name><tp:taxon-name-part taxon-name-part-type="species" reg="musangensis">musangensis</tp:taxon-name-part></tp:taxon-name></italic> absent), number of mandibular teeth (in <italic><tp:taxon-name><tp:taxon-name-part taxon-name-part-type="species" reg="weinerae">weinerae</tp:taxon-name-part></tp:taxon-name></italic> 7, in <italic><tp:taxon-name><tp:taxon-name-part taxon-name-part-type="species" reg="minuta">minuta</tp:taxon-name-part></tp:taxon-name></italic> 5, in <italic><tp:taxon-name><tp:taxon-name-part taxon-name-part-type="species" reg="musangensis">musangensis</tp:taxon-name-part></tp:taxon-name></italic> 8), number of chaetae <abbrev xmlns:xlink="http://www.w3.org/1999/xlink" xlink:title="dorsointernal" id="ABBRID0EK2AE" xlink:type="simple">Di</abbrev> on <abbrev xmlns:xlink="http://www.w3.org/1999/xlink" xlink:title="thorax" id="ABBRID0EO2AE" xlink:type="simple">Th</abbrev>. II–III (in <italic><tp:taxon-name><tp:taxon-name-part taxon-name-part-type="species" reg="weinerae">weinerae</tp:taxon-name-part></tp:taxon-name></italic> 3, in <italic><tp:taxon-name><tp:taxon-name-part taxon-name-part-type="species" reg="minuta">minuta</tp:taxon-name-part></tp:taxon-name></italic> and <italic><tp:taxon-name><tp:taxon-name-part taxon-name-part-type="species" reg="musangensis">musangensis</tp:taxon-name-part></tp:taxon-name></italic> 2), number of ordinary chaetae <abbrev xmlns:xlink="http://www.w3.org/1999/xlink" xlink:title="dorsoexternal" id="ABBRID0EQ3AE" xlink:type="simple">De</abbrev> on <abbrev xmlns:xlink="http://www.w3.org/1999/xlink" xlink:title="thorax" id="ABBRID0EU3AE" xlink:type="simple">Th</abbrev>. II–III (in <italic><tp:taxon-name><tp:taxon-name-part taxon-name-part-type="species" reg="minuta">minuta</tp:taxon-name-part></tp:taxon-name></italic> 4, in <italic><tp:taxon-name><tp:taxon-name-part taxon-name-part-type="species" reg="weinerae">weinerae</tp:taxon-name-part></tp:taxon-name></italic> and <italic><tp:taxon-name><tp:taxon-name-part taxon-name-part-type="species" reg="musangensis">musangensis</tp:taxon-name-part></tp:taxon-name></italic> 3) and number of chaetae <abbrev xmlns:xlink="http://www.w3.org/1999/xlink" xlink:title="dorsointernal" id="ABBRID0EW4AE" xlink:type="simple">Di</abbrev> on <abbrev xmlns:xlink="http://www.w3.org/1999/xlink" xlink:title="abdomen" id="ABBRID0E14AE" xlink:type="simple">Abd</abbrev>. V (in <italic><tp:taxon-name><tp:taxon-name-part taxon-name-part-type="species" reg="minuta">minuta</tp:taxon-name-part></tp:taxon-name></italic> 3, in <italic><tp:taxon-name><tp:taxon-name-part taxon-name-part-type="species" reg="weinerae">weinerae</tp:taxon-name-part></tp:taxon-name></italic> and <italic><tp:taxon-name><tp:taxon-name-part taxon-name-part-type="species" reg="musangensis">musangensis</tp:taxon-name-part></tp:taxon-name></italic> 2).</p><table-wrap id="T1" position="float" orientation="portrait"><label>Table 1a.</label><caption><p>Chaetotaxy of <italic><tp:taxon-name><tp:taxon-name-part taxon-name-part-type="genus" reg="Lobellina">Lobellina</tp:taxon-name-part> <tp:taxon-name-part taxon-name-part-type="species" reg="weinerae">weinerae</tp:taxon-name-part></tp:taxon-name></italic> sp. n.: cephalic chaetotaxy of dorsal side.</p></caption><table id="TID0E2AAE" rules="all"><tbody><tr><th rowspan="1" colspan="1">
                    <tp:taxon-name><tp:taxon-name-part taxon-name-part-type="genus" reg="Chaetal">Chaetal</tp:taxon-name-part></tp:taxon-name> group</th><th rowspan="1" colspan="1">Tubercle</th><th rowspan="1" colspan="1">Number of chaetae</th><th rowspan="1" colspan="1">Types of chaetae</th><th rowspan="1" colspan="1">Names of chaetae</th></tr><tr><td rowspan="1" colspan="1">
                    <abbrev xmlns:xlink="http://www.w3.org/1999/xlink" xlink:title="clypeal" id="ABBRID0ERAAG" xlink:type="simple">Cl</abbrev> (unpaired)</td><td rowspan="1" colspan="1">+</td><td rowspan="1" colspan="1">4</td><td rowspan="1" colspan="1"><abbrev xmlns:xlink="http://www.w3.org/1999/xlink" xlink:title="short macrochaeta" xlink:type="simple">Mc</abbrev> <abbrev xmlns:xlink="http://www.w3.org/1999/xlink" xlink:title="mesochaeta" xlink:type="simple">me</abbrev></td><td rowspan="1" colspan="1">F<break/> G</td></tr><tr><td rowspan="1" colspan="1">
                    <abbrev xmlns:xlink="http://www.w3.org/1999/xlink" xlink:title="chaetae of anal lobes" id="ABBRID0EMBAG" xlink:type="simple">An</abbrev>
                  </td><td rowspan="1" colspan="1">+</td><td rowspan="1" colspan="1">4</td><td rowspan="1" colspan="1">
                    <abbrev xmlns:xlink="http://www.w3.org/1999/xlink" xlink:title="long macrochaeta" id="ABBRID0E1BAG" xlink:type="simple">Ml</abbrev>
                     <abbrev xmlns:xlink="http://www.w3.org/1999/xlink" xlink:title="short macrochaeta" xlink:type="simple">Mc</abbrev> <abbrev xmlns:xlink="http://www.w3.org/1999/xlink" xlink:title="microchaeta" xlink:type="simple">mi</abbrev></td><td rowspan="1" colspan="1">B<break/> C<break/> D, E</td></tr><tr><td rowspan="1" colspan="1">
                    <abbrev xmlns:xlink="http://www.w3.org/1999/xlink" xlink:title="frontal" id="ABBRID0EPCAG" xlink:type="simple">Fr</abbrev> (unpaired)</td><td rowspan="1" colspan="1">+</td><td rowspan="1" colspan="1">3</td><td rowspan="1" colspan="1">
                    <abbrev xmlns:xlink="http://www.w3.org/1999/xlink" xlink:title="long macrochaeta" id="ABBRID0E4CAG" xlink:type="simple">Ml</abbrev>
                     <abbrev xmlns:xlink="http://www.w3.org/1999/xlink" xlink:title="microchaeta" xlink:type="simple">mi</abbrev></td><td rowspan="1" colspan="1">A<break/> O</td></tr><tr><td rowspan="1" colspan="1">
                    <abbrev xmlns:xlink="http://www.w3.org/1999/xlink" xlink:title="ocular" id="ABBRID0EODAG" xlink:type="simple">Oc</abbrev>
                  </td><td rowspan="1" colspan="1">+</td><td rowspan="1" colspan="1">2</td><td rowspan="1" colspan="1">
                    <abbrev xmlns:xlink="http://www.w3.org/1999/xlink" xlink:title="long macrochaeta" id="ABBRID0E3DAG" xlink:type="simple">Ml</abbrev>
                     <abbrev xmlns:xlink="http://www.w3.org/1999/xlink" xlink:title="short macrochaeta" xlink:type="simple">Mc</abbrev></td><td rowspan="1" colspan="1">Ocm<break/> Ocp</td></tr><tr><td rowspan="1" colspan="1">
                    <abbrev xmlns:xlink="http://www.w3.org/1999/xlink" xlink:title="dorsointernal" id="ABBRID0ENEAG" xlink:type="simple">Di</abbrev>
                  </td><td rowspan="1" colspan="1">+</td><td rowspan="1" colspan="1">2</td><td rowspan="1" colspan="1">
                    <abbrev xmlns:xlink="http://www.w3.org/1999/xlink" xlink:title="long macrochaeta" id="ABBRID0E2EAG" xlink:type="simple">Ml</abbrev>
                     <abbrev xmlns:xlink="http://www.w3.org/1999/xlink" xlink:title="microchaeta" xlink:type="simple">mi</abbrev></td><td rowspan="1" colspan="1">Di1<break/> Di2</td></tr><tr><td rowspan="1" colspan="1">
                    <abbrev xmlns:xlink="http://www.w3.org/1999/xlink" xlink:title="dorsoexternal" id="ABBRID0EMFAG" xlink:type="simple">De</abbrev>
                  </td><td rowspan="1" colspan="1">+</td><td rowspan="1" colspan="1">2</td><td rowspan="1" colspan="1">
                    <abbrev xmlns:xlink="http://www.w3.org/1999/xlink" xlink:title="long macrochaeta" id="ABBRID0E1FAG" xlink:type="simple">Ml</abbrev>
                     <abbrev xmlns:xlink="http://www.w3.org/1999/xlink" xlink:title="short macrochaeta" xlink:type="simple">Mc</abbrev></td><td rowspan="1" colspan="1">De1<break/> De2</td></tr><tr><td rowspan="1" colspan="1">
                    <abbrev xmlns:xlink="http://www.w3.org/1999/xlink" xlink:title="dorsolateral" id="ABBRID0ELGAG" xlink:type="simple">Dl</abbrev>
                  </td><td rowspan="1" colspan="1">+</td><td rowspan="1" colspan="1">5</td><td rowspan="1" colspan="1">
                    <abbrev xmlns:xlink="http://www.w3.org/1999/xlink" xlink:title="long macrochaeta" id="ABBRID0EZGAG" xlink:type="simple">Ml</abbrev>, <abbrev xmlns:xlink="http://www.w3.org/1999/xlink" xlink:title="short macrochaeta" xlink:type="simple">Mc</abbrev>, 3 <abbrev xmlns:xlink="http://www.w3.org/1999/xlink" xlink:title="microchaeta" xlink:type="simple">mi</abbrev></td><td rowspan="1" colspan="1">
                    <tp:taxon-name><tp:taxon-name-part taxon-name-part-type="genus" reg="Chaetal">Chaetal</tp:taxon-name-part></tp:taxon-name> homology uncertain</td></tr><tr><td rowspan="1" colspan="1">1/2L</td><td rowspan="1" colspan="1">+</td><td rowspan="1" colspan="1">2</td><td rowspan="1" colspan="1">
                    <abbrev xmlns:xlink="http://www.w3.org/1999/xlink" xlink:title="long macrochaeta" id="ABBRID0EVHAG" xlink:type="simple">Ml</abbrev>, <abbrev xmlns:xlink="http://www.w3.org/1999/xlink" xlink:title="short macrochaeta" xlink:type="simple">Mc</abbrev></td><td rowspan="1" colspan="1">
                    <tp:taxon-name><tp:taxon-name-part taxon-name-part-type="genus" reg="Chaetal">Chaetal</tp:taxon-name-part></tp:taxon-name> homology uncertain</td></tr><tr><td rowspan="1" colspan="1">1/2L+<abbrev xmlns:xlink="http://www.w3.org/1999/xlink" xlink:title="subocular" id="ABBRID0EIIAG" xlink:type="simple">So</abbrev></td><td rowspan="1" colspan="1">+</td><td rowspan="1" colspan="1">7-8</td><td rowspan="1" colspan="1">2 <abbrev xmlns:xlink="http://www.w3.org/1999/xlink" xlink:title="long macrochaeta" id="ABBRID0EVIAG" xlink:type="simple">Ml</abbrev>, 4 <abbrev xmlns:xlink="http://www.w3.org/1999/xlink" xlink:title="mesochaeta" xlink:type="simple">me</abbrev>, 1-2 <abbrev xmlns:xlink="http://www.w3.org/1999/xlink" xlink:title="microchaeta" xlink:type="simple">mi</abbrev></td><td rowspan="1" colspan="1">
                    <tp:taxon-name><tp:taxon-name-part taxon-name-part-type="genus" reg="Chaetal">Chaetal</tp:taxon-name-part></tp:taxon-name> homology uncertain</td></tr></tbody></table></table-wrap><table-wrap id="T2" position="float" orientation="portrait"><label>Table 1b.</label><caption><p>Chaetotaxy of <italic><tp:taxon-name><tp:taxon-name-part taxon-name-part-type="genus" reg="Lobellina">Lobellina</tp:taxon-name-part> <tp:taxon-name-part taxon-name-part-type="species" reg="weinerae">weinerae</tp:taxon-name-part></tp:taxon-name></italic> sp. n.: chaetotaxy of antennae.</p></caption><table id="TID0EGJAE" rules="all"><tbody><tr><th rowspan="1" colspan="1">Segment, Group</th><th rowspan="1" colspan="1">Number of chaetae</th><th rowspan="1" colspan="1">Segment, Group</th><th rowspan="1" colspan="1">Number of chaetae adult</th></tr><tr><td rowspan="1" colspan="1">I</td><td rowspan="1" colspan="1">7</td><td rowspan="1" colspan="1">IV<break/></td><td rowspan="1" colspan="1">
                     <abbrev xmlns:xlink="http://www.w3.org/1999/xlink" xlink:title="organite of Ant. IV" id="ABBRID0E1KAG" xlink:type="simple">or</abbrev>, 8 <abbrev xmlns:xlink="http://www.w3.org/1999/xlink" xlink:title="sensory chaeta" id="ABBRID0E5KAG" xlink:type="simple">S</abbrev>, <abbrev xmlns:xlink="http://www.w3.org/1999/xlink" xlink:title="ordinary chaeta on Ant. IV" id="ABBRID0ECLAG" xlink:type="simple">i</abbrev>, 12 <abbrev xmlns:xlink="http://www.w3.org/1999/xlink" xlink:title="cylindrical s–chaetae on Ant. IV" id="ABBRID0EGLAG" xlink:type="simple">mou</abbrev>, 6 <abbrev xmlns:xlink="http://www.w3.org/1999/xlink" xlink:title="border s-chaeta on Ant. IV" id="ABBRID0EKLAG" xlink:type="simple">brs</abbrev>, 2 <abbrev xmlns:xlink="http://www.w3.org/1999/xlink" xlink:title="ordinary chaetae on ventral Ant. IV" id="ABBRID0EOLAG" xlink:type="simple">iv</abbrev></td></tr><tr><td rowspan="1" colspan="1">II</td><td rowspan="1" colspan="1">12</td><td rowspan="1" colspan="1"/><td rowspan="1" colspan="1"/></tr><tr><td rowspan="2" colspan="1">III<break/> <abbrev xmlns:xlink="http://www.w3.org/1999/xlink" xlink:title="ventroexternal" id="ABBRID0EFMAG" xlink:type="simple">ve</abbrev></td><td rowspan="1" colspan="1">5 sensilla <abbrev xmlns:xlink="http://www.w3.org/1999/xlink" xlink:title="sensory organ of antennal segment" xlink:type="simple">AO</abbrev> III</td><td rowspan="1" colspan="1"/><td rowspan="1" colspan="1"/></tr><tr><td rowspan="1" colspan="1">5</td><td rowspan="1" colspan="1">
                    <abbrev xmlns:xlink="http://www.w3.org/1999/xlink" xlink:title="apical" id="ABBRID0EZMAG" xlink:type="simple">ap</abbrev>
                  </td><td rowspan="1" colspan="1">8 bs, 5 <abbrev xmlns:xlink="http://www.w3.org/1999/xlink" xlink:title="microchaetae on Ant. IV" id="ABBRID0EBNAG" xlink:type="simple">miA</abbrev></td></tr><tr><td rowspan="1" colspan="1">
                    <abbrev xmlns:xlink="http://www.w3.org/1999/xlink" xlink:title="ventrocentral" id="ABBRID0EJNAG" xlink:type="simple">vc</abbrev>
                  </td><td rowspan="1" colspan="1">4</td><td rowspan="1" colspan="1">
                    <abbrev xmlns:xlink="http://www.w3.org/1999/xlink" xlink:title="centroapical" id="ABBRID0EUNAG" xlink:type="simple">ca</abbrev>
                  </td><td rowspan="1" colspan="1">2 bs, 3 <abbrev xmlns:xlink="http://www.w3.org/1999/xlink" xlink:title="microchaetae on Ant. IV" id="ABBRID0E3NAG" xlink:type="simple">miA</abbrev></td></tr><tr><td rowspan="1" colspan="1"><abbrev xmlns:xlink="http://www.w3.org/1999/xlink" xlink:title="ventrointernal" xlink:type="simple">vi</abbrev></td><td rowspan="1" colspan="1">4</td><td rowspan="1" colspan="1">
                    <abbrev xmlns:xlink="http://www.w3.org/1999/xlink" xlink:title="centromedial" id="ABBRID0EKOAG" xlink:type="simple">cm</abbrev>
                  </td><td rowspan="1" colspan="1">3 bs, 1 <abbrev xmlns:xlink="http://www.w3.org/1999/xlink" xlink:title="microchaetae on Ant. IV" id="ABBRID0ESOAG" xlink:type="simple">miA</abbrev></td></tr><tr><td rowspan="1" colspan="1">
                    <abbrev xmlns:xlink="http://www.w3.org/1999/xlink" xlink:title="dorsal" id="ABBRID0E1OAG" xlink:type="simple">d</abbrev>
                  </td><td rowspan="1" colspan="1">5</td><td rowspan="1" colspan="1">
                    <abbrev xmlns:xlink="http://www.w3.org/1999/xlink" xlink:title="centroposterior" id="ABBRID0EFPAG" xlink:type="simple">cp</abbrev>
                  </td><td rowspan="1" colspan="1">8 <abbrev xmlns:xlink="http://www.w3.org/1999/xlink" xlink:title="microchaetae on Ant. IV" id="ABBRID0ENPAG" xlink:type="simple">miA</abbrev>, 1 <abbrev xmlns:xlink="http://www.w3.org/1999/xlink" xlink:title="border s-chaeta on Ant. IV" id="ABBRID0ERPAG" xlink:type="simple">brs</abbrev></td></tr></tbody></table></table-wrap><table-wrap id="T3" position="float" orientation="portrait"><label>Table 1c.</label><caption><p>Chaetotaxy of <italic><tp:taxon-name><tp:taxon-name-part taxon-name-part-type="genus" reg="Lobellina">Lobellina</tp:taxon-name-part> <tp:taxon-name-part taxon-name-part-type="species" reg="weinerae">weinerae</tp:taxon-name-part></tp:taxon-name></italic> sp. n.: postcephalic chaetotaxy.</p></caption><table id="TID0E4OAE" rules="all"><tbody><tr><th rowspan="1" colspan="5">Terga</th><th rowspan="1" colspan="5">Legs</th></tr><tr><th rowspan="1" colspan="1"/><th rowspan="1" colspan="1">
                    <abbrev xmlns:xlink="http://www.w3.org/1999/xlink" xlink:title="dorsointernal" id="ABBRID0E2QAG" xlink:type="simple">Di</abbrev>
                  </th><th rowspan="1" colspan="1">
                    <abbrev xmlns:xlink="http://www.w3.org/1999/xlink" xlink:title="dorsoexternal" id="ABBRID0EDRAG" xlink:type="simple">De</abbrev>
                  </th><th rowspan="1" colspan="1">
                    <abbrev xmlns:xlink="http://www.w3.org/1999/xlink" xlink:title="dorsolateral" id="ABBRID0ELRAG" xlink:type="simple">Dl</abbrev>
                  </th><th rowspan="1" colspan="1">
                    <abbrev xmlns:xlink="http://www.w3.org/1999/xlink" xlink:title="lateral" id="ABBRID0ETRAG" xlink:type="simple">L</abbrev>
                  </th><th rowspan="1" colspan="1">
                    <abbrev xmlns:xlink="http://www.w3.org/1999/xlink" xlink:title="subcoxa 2" id="ABBRID0E2RAG" xlink:type="simple">Scx2</abbrev>
                  </th><th rowspan="1" colspan="1">
                    <abbrev xmlns:xlink="http://www.w3.org/1999/xlink" xlink:title="coxa" id="ABBRID0EDSAG" xlink:type="simple">Cx</abbrev>
                  </th><th rowspan="1" colspan="1">
                    <abbrev xmlns:xlink="http://www.w3.org/1999/xlink" xlink:title="trochanter" id="ABBRID0ELSAG" xlink:type="simple">Tr</abbrev>
                  </th><th rowspan="1" colspan="1">
                    <abbrev xmlns:xlink="http://www.w3.org/1999/xlink" xlink:title="femur" id="ABBRID0ETSAG" xlink:type="simple">Fe</abbrev>
                  </th><th rowspan="1" colspan="1">
                    <abbrev xmlns:xlink="http://www.w3.org/1999/xlink" xlink:title="tibiotarsus" id="ABBRID0E2SAG" xlink:type="simple">T</abbrev>
                  </th></tr><tr><td rowspan="1" colspan="1">
                    <abbrev xmlns:xlink="http://www.w3.org/1999/xlink" xlink:title="thorax" id="ABBRID0EETAG" xlink:type="simple">Th</abbrev>. I</td><td rowspan="1" colspan="1">1</td><td rowspan="1" colspan="1">2</td><td rowspan="1" colspan="1">1</td><td rowspan="1" colspan="1">-</td><td rowspan="1" colspan="1">0</td><td rowspan="1" colspan="1">3</td><td rowspan="1" colspan="1">6</td><td rowspan="1" colspan="1">12</td><td rowspan="1" colspan="1">19</td></tr><tr><td rowspan="1" colspan="1">
                    <abbrev xmlns:xlink="http://www.w3.org/1999/xlink" xlink:title="thorax" id="ABBRID0EIUAG" xlink:type="simple">Th</abbrev>. II</td><td rowspan="1" colspan="1">3</td><td rowspan="1" colspan="1">3+<abbrev xmlns:xlink="http://www.w3.org/1999/xlink" xlink:title="sensory chaeta" id="ABBRID0ETUAG" xlink:type="simple">s</abbrev></td><td rowspan="1" colspan="1">3+<abbrev xmlns:xlink="http://www.w3.org/1999/xlink" xlink:title="sensory chaeta" id="ABBRID0E1UAG" xlink:type="simple">s</abbrev>+<abbrev xmlns:xlink="http://www.w3.org/1999/xlink" xlink:title="sensory microchaeta" xlink:type="simple">ms</abbrev></td><td rowspan="1" colspan="1">3</td><td rowspan="1" colspan="1">2</td><td rowspan="1" colspan="1">7</td><td rowspan="1" colspan="1">6</td><td rowspan="1" colspan="1">11</td><td rowspan="1" colspan="1">19</td></tr><tr><td rowspan="1" colspan="1">
                    <abbrev xmlns:xlink="http://www.w3.org/1999/xlink" xlink:title="thorax" id="ABBRID0EVVAG" xlink:type="simple">Th</abbrev>. III</td><td rowspan="1" colspan="1">3</td><td rowspan="1" colspan="1">3+<abbrev xmlns:xlink="http://www.w3.org/1999/xlink" xlink:title="sensory chaeta" id="ABBRID0EAWAG" xlink:type="simple">s</abbrev></td><td rowspan="1" colspan="1">3+<abbrev xmlns:xlink="http://www.w3.org/1999/xlink" xlink:title="sensory chaeta" id="ABBRID0EHWAG" xlink:type="simple">s</abbrev></td><td rowspan="1" colspan="1">3</td><td rowspan="1" colspan="1">2</td><td rowspan="1" colspan="1">8</td><td rowspan="1" colspan="1">6</td><td rowspan="1" colspan="1">10</td><td rowspan="1" colspan="1">18</td></tr><tr><td rowspan="1" colspan="5"/><td rowspan="1" colspan="5">Sterna</td></tr><tr><td rowspan="1" colspan="1">
                    <abbrev xmlns:xlink="http://www.w3.org/1999/xlink" xlink:title="abdomen" id="ABBRID0EIXAG" xlink:type="simple">Abd</abbrev>. I</td><td rowspan="1" colspan="1">2</td><td rowspan="1" colspan="1">2+<abbrev xmlns:xlink="http://www.w3.org/1999/xlink" xlink:title="sensory chaeta" id="ABBRID0ETXAG" xlink:type="simple">s</abbrev></td><td rowspan="1" colspan="1">2</td><td rowspan="1" colspan="1">4</td><td rowspan="1" colspan="5">TV: 4</td></tr><tr><td rowspan="1" colspan="1">
                    <abbrev xmlns:xlink="http://www.w3.org/1999/xlink" xlink:title="abdomen" id="ABBRID0EEYAG" xlink:type="simple">Abd</abbrev>. II</td><td rowspan="1" colspan="1">2</td><td rowspan="1" colspan="1">2+<abbrev xmlns:xlink="http://www.w3.org/1999/xlink" xlink:title="sensory chaeta" id="ABBRID0EPYAG" xlink:type="simple">s</abbrev></td><td rowspan="1" colspan="1">2</td><td rowspan="1" colspan="1">4</td><td rowspan="1" colspan="5">
                    <abbrev xmlns:xlink="http://www.w3.org/1999/xlink" xlink:title="ventroexternal" id="ABBRID0E3YAG" xlink:type="simple">Ve</abbrev>: 4 Ve1 absent</td></tr><tr><td rowspan="1" colspan="1">
                    <abbrev xmlns:xlink="http://www.w3.org/1999/xlink" xlink:title="abdomen" id="ABBRID0EFZAG" xlink:type="simple">Abd</abbrev>. III</td><td rowspan="1" colspan="1">2</td><td rowspan="1" colspan="1">2+<abbrev xmlns:xlink="http://www.w3.org/1999/xlink" xlink:title="sensory chaeta" id="ABBRID0EQZAG" xlink:type="simple">s</abbrev></td><td rowspan="1" colspan="1">2</td><td rowspan="1" colspan="1">4</td><td rowspan="1" colspan="1">
                    <abbrev xmlns:xlink="http://www.w3.org/1999/xlink" xlink:title="ventroexternolateral" id="ABBRID0E4ZAG" xlink:type="simple">Vel</abbrev>: 4</td><td rowspan="1" colspan="4">
                    <abbrev xmlns:xlink="http://www.w3.org/1999/xlink" xlink:title="furcal" id="ABBRID0EF1AG" xlink:type="simple">Fu</abbrev>: 3-4 <abbrev xmlns:xlink="http://www.w3.org/1999/xlink" xlink:title="mesochaeta" xlink:type="simple">me</abbrev>, 0 <abbrev xmlns:xlink="http://www.w3.org/1999/xlink" xlink:title="microchaeta" xlink:type="simple">mi</abbrev></td></tr><tr><td rowspan="1" colspan="1">
                    <abbrev xmlns:xlink="http://www.w3.org/1999/xlink" xlink:title="abdomen" id="ABBRID0EO1AG" xlink:type="simple">Abd</abbrev>. IV</td><td rowspan="1" colspan="1">2</td><td rowspan="1" colspan="1">2+<abbrev xmlns:xlink="http://www.w3.org/1999/xlink" xlink:title="sensory chaeta" id="ABBRID0EZ1AG" xlink:type="simple">s</abbrev></td><td rowspan="1" colspan="1">3</td><td rowspan="1" colspan="1">6</td><td rowspan="1" colspan="1">
                    <abbrev xmlns:xlink="http://www.w3.org/1999/xlink" xlink:title="ventrolateral" id="ABBRID0EG2AG" xlink:type="simple">Vl</abbrev>: 5</td><td rowspan="1" colspan="1">
                    <abbrev xmlns:xlink="http://www.w3.org/1999/xlink" xlink:title="ventroexternolateral" id="ABBRID0EO2AG" xlink:type="simple">Vel</abbrev>: 3</td><td rowspan="1" colspan="1">
                    <abbrev xmlns:xlink="http://www.w3.org/1999/xlink" xlink:title="ventroexternocentral" id="ABBRID0EW2AG" xlink:type="simple">Vec</abbrev>: 2</td><td rowspan="1" colspan="2">
                    <abbrev xmlns:xlink="http://www.w3.org/1999/xlink" xlink:title="ventroexternointernal" id="ABBRID0E52AG" xlink:type="simple">Vei</abbrev>: 1</td></tr><tr><td rowspan="1" colspan="1">
                    <abbrev xmlns:xlink="http://www.w3.org/1999/xlink" xlink:title="abdomen" id="ABBRID0EH3AG" xlink:type="simple">Abd</abbrev>. V</td><td rowspan="1" colspan="1">2</td><td rowspan="1" colspan="1">5+<abbrev xmlns:xlink="http://www.w3.org/1999/xlink" xlink:title="sensory chaeta" id="ABBRID0ES3AG" xlink:type="simple">s</abbrev></td><td rowspan="1" colspan="1"/><td rowspan="1" colspan="1">4</td><td rowspan="1" colspan="1">
                    <abbrev xmlns:xlink="http://www.w3.org/1999/xlink" xlink:title="antegenital" id="ABBRID0E63AG" xlink:type="simple">Ag</abbrev>:3</td><td rowspan="1" colspan="4">
                    <abbrev xmlns:xlink="http://www.w3.org/1999/xlink" xlink:title="ventrolateral" id="ABBRID0EH4AG" xlink:type="simple">Vl</abbrev>: 1</td></tr><tr><td rowspan="1" colspan="1">
                    <abbrev xmlns:xlink="http://www.w3.org/1999/xlink" xlink:title="abdomen" id="ABBRID0EQ4AG" xlink:type="simple">Abd</abbrev>. VI</td><td rowspan="1" colspan="1">7</td><td rowspan="1" colspan="1"/><td rowspan="1" colspan="1"/><td rowspan="1" colspan="1"/><td rowspan="1" colspan="1">
                    <abbrev xmlns:xlink="http://www.w3.org/1999/xlink" xlink:title="ventroexternal" id="ABBRID0EE5AG" xlink:type="simple">Ve</abbrev>: 13</td><td rowspan="1" colspan="4">
                    <abbrev xmlns:xlink="http://www.w3.org/1999/xlink" xlink:title="chaetae of anal lobes" id="ABBRID0EM5AG" xlink:type="simple">An</abbrev>: 2 <abbrev xmlns:xlink="http://www.w3.org/1999/xlink" xlink:title="microchaeta" xlink:type="simple">mi</abbrev></td></tr></tbody></table></table-wrap></tp:treatment-sec><ref-list><ref id="B8"><mixed-citation xmlns:xlink="http://www.w3.org/1999/xlink" xlink:type="simple">
          <person-group><name name-style="western"><surname>Deharveng</surname><given-names>L</given-names></name><name name-style="western"><surname>Weiner</surname><given-names>WM</given-names></name></person-group> (<year>1984</year>) <article-title>Collemboles de Corée du Nord III–<tp:taxon-name><tp:taxon-name-part taxon-name-part-type="subfamily">Morulinae</tp:taxon-name-part></tp:taxon-name> et <tp:taxon-name><tp:taxon-name-part taxon-name-part-type="subfamily">Neanurinae</tp:taxon-name-part></tp:taxon-name>.</article-title> <source>Travaux de Laboratoire d’Écobiologie des Arthropodes Édaphiques, Toulouse</source> <volume>4</volume>: <fpage>1</fpage>–<lpage>61</lpage>.</mixed-citation></ref><ref id="B18"><mixed-citation xmlns:xlink="http://www.w3.org/1999/xlink" xlink:type="simple">
          <person-group><name name-style="western"><surname>Ma</surname><given-names>ZC</given-names></name><name name-style="western"><surname>Chen</surname><given-names>JX</given-names></name></person-group> (<year>2008</year>) <article-title>A new species of <italic><tp:taxon-name><tp:taxon-name-part taxon-name-part-type="genus">Lobellina</tp:taxon-name-part></tp:taxon-name></italic> (<tp:taxon-name><tp:taxon-name-part taxon-name-part-type="order">Collembola</tp:taxon-name-part></tp:taxon-name>: <tp:taxon-name><tp:taxon-name-part taxon-name-part-type="family">Neanuridae</tp:taxon-name-part></tp:taxon-name>) from China.</article-title> <source>Zootaxa,</source> <volume>1733</volume>: <fpage>61</fpage>–<lpage>67</lpage>.</mixed-citation></ref><ref id="B17"><mixed-citation xmlns:xlink="http://www.w3.org/1999/xlink" xlink:type="simple">
          <person-group><name name-style="western"><surname>Lee</surname><given-names>BH</given-names></name></person-group> (<year>1980</year>) <article-title>Two Neanurid species of <tp:taxon-name><tp:taxon-name-part taxon-name-part-type="order">Collembola</tp:taxon-name-part></tp:taxon-name> (<tp:taxon-name><tp:taxon-name-part taxon-name-part-type="class">Insecta</tp:taxon-name-part></tp:taxon-name>) from Korea with polytene chromosomes in salivary glands.</article-title> <source>Korean Journal of Zoology</source> <volume>23</volume>(<issue>4</issue>): <fpage>251</fpage>–<lpage>262</lpage>.</mixed-citation></ref></ref-list></tp:taxon-treatment>
