# Supplementary material for: Contribution to the knowledge of Neanurinae of Vietnam with description of three new species (Collembola, Neanuridae)
Source: Zookeys. 2017 Aug 8;(688):15–33. doi: 10.3897/zookeys.688.12307 (PMC5672580; doi:10.3897/zookeys.688.12307)
Supplement: XML Treatment for Lobellina pomorskii [file zookeys.688.12307-treatment2.xml]

<!DOCTYPE tp:taxon-treatment
  PUBLIC "-//TaxonX//DTD Taxonomic Treatment Publishing DTD v0 20100105//EN" "tax-treatment-NSO.dtd">
<tp:taxon-treatment xmlns:tp="http://www.plazi.org/taxpub"><tp:treatment-meta><kwd-group><label>Taxon classification</label><kwd><named-content xmlns:xlink="http://www.w3.org/1999/xlink" content-type="kingdom">Animalia</named-content></kwd><kwd><named-content xmlns:xlink="http://www.w3.org/1999/xlink" content-type="order">ORDO</named-content></kwd><kwd><named-content xmlns:xlink="http://www.w3.org/1999/xlink" content-type="family">Neanuridae</named-content></kwd></kwd-group><mixed-citation publication-type="journal"><person-group><name><surname>Smolis</surname><given-names>Adrian</given-names></name></person-group><article-title>Contribution to the knowledge of <tp:taxon-name><tp:taxon-name-part taxon-name-part-type="subfamily">Neanurinae</tp:taxon-name-part></tp:taxon-name> of Vietnam with description of three new species (<tp:taxon-name><tp:taxon-name-part taxon-name-part-type="order">Collembola</tp:taxon-name-part></tp:taxon-name>, <tp:taxon-name><tp:taxon-name-part taxon-name-part-type="family">Neanuridae</tp:taxon-name-part></tp:taxon-name>)</article-title><source>Zookeys</source><day>8</day><month>8</month><year>2017</year><volume>2017</volume><issue>688</issue><fpage>15</fpage><lpage>33</lpage><pub-id pub-id-type="doi">10.3897/zookeys.688.12307</pub-id></mixed-citation></tp:treatment-meta><tp:nomenclature><tp:taxon-name>
            <tp:taxon-name-part taxon-name-part-type="genus" reg="Lobellina">Lobellina</tp:taxon-name-part>
            <tp:taxon-name-part taxon-name-part-type="species" reg="pomorskii">pomorskii</tp:taxon-name-part>
            <object-id xmlns:xlink="http://www.w3.org/1999/xlink" content-type="zoobank" xlink:type="simple">http://zoobank.org/F9B7C5B8-17F8-46F3-9989-4EF899D41DEB</object-id>
          </tp:taxon-name><tp:taxon-status xmlns:xlink="http://www.w3.org/1999/xlink" xlink:type="simple">sp. n.</tp:taxon-status><xref ref-type="fig" rid="F2">Figs 9–15; Table 2</xref></tp:nomenclature><tp:treatment-sec sec-type="type material" id="SECID0E46AG"><title>Type material.</title><p>Holotype: female on slide: Vietnam, Do son near Haiphong, communities of grasses on sea rocks, Berlese-Tullgren extraction, 12.IV.1997, leg. R.J.Pomorski (housed in <abbrev xmlns:xlink="http://www.w3.org/1999/xlink" content-type="institution" xlink:title="Department of Invertebrate Biology, Evolution and Conservation, Institute of Environmental Biology, University of Wrocław, Poland" id="ABBRID0EDABG" xlink:type="simple">DIBEC</abbrev>). Paratypes: 2 females and 3 juveniles on slides, same data as holotype (<abbrev xmlns:xlink="http://www.w3.org/1999/xlink" content-type="institution" xlink:title="Department of Invertebrate Biology, Evolution and Conservation, Institute of Environmental Biology, University of Wrocław, Poland" id="ABBRID0EIABG" xlink:type="simple">DIBEC</abbrev> and <abbrev xmlns:xlink="http://www.w3.org/1999/xlink" content-type="institution" xlink:title="Muséum national d’Histoire naturelle in Paris, France" id="ABBRID0ENABG" xlink:type="simple">MNHN</abbrev>).</p></tp:treatment-sec><tp:treatment-sec sec-type="etymology" id="SECID0ESABG"><title>Etymology.</title><p>The species is named in honour of Prof. Romuald Jacek Pomorski who has contributed so very much to the knowledge of <tp:taxon-name><tp:taxon-name-part taxon-name-part-type="order">Collembola</tp:taxon-name-part></tp:taxon-name>.</p></tp:treatment-sec><tp:treatment-sec sec-type="diagnosis" id="SECID0E4ABG"><title>Diagnosis.</title><p>Habitus typical of the genus <italic><tp:taxon-name><tp:taxon-name-part taxon-name-part-type="genus" reg="Lobellina">Lobellina</tp:taxon-name-part></tp:taxon-name></italic>. Dorsal tubercles present and well developed. 3+3 large eyes. Color of body alive red. Mandible with six teeth. Head with chaetae A, B, C, D and E, chaeta O absent. Tubercle <abbrev xmlns:xlink="http://www.w3.org/1999/xlink" xlink:title="ocular" id="ABBRID0EKBBG" xlink:type="simple">Oc</abbrev> with two chaetae on head. Tubercles <abbrev xmlns:xlink="http://www.w3.org/1999/xlink" xlink:title="dorsointernal" id="ABBRID0EOBBG" xlink:type="simple">Di</abbrev> on <abbrev xmlns:xlink="http://www.w3.org/1999/xlink" xlink:title="thorax" id="ABBRID0ESBBG" xlink:type="simple">Th</abbrev>. II and III with 2 chaetae. <abbrev xmlns:xlink="http://www.w3.org/1999/xlink" xlink:title="abdomen" id="ABBRID0EWBBG" xlink:type="simple">Abd</abbrev>. V with 2+2 tubercles. <abbrev xmlns:xlink="http://www.w3.org/1999/xlink" xlink:title="abdomen" id="ABBRID0E1BBG" xlink:type="simple">Abd</abbrev>. V with 2+2 chaetae <abbrev xmlns:xlink="http://www.w3.org/1999/xlink" xlink:title="dorsointernal" id="ABBRID0E5BBG" xlink:type="simple">Di</abbrev>. Claw with inner tooth. Tibiotarsi with chaetae <abbrev xmlns:xlink="http://www.w3.org/1999/xlink" xlink:title="ordinary chaetae 4 on tibiotarsi" id="ABBRID0ECCBG" xlink:type="simple">B4</abbrev> and <abbrev xmlns:xlink="http://www.w3.org/1999/xlink" xlink:title="ordinary chaetae 5 on tibiotarsi" id="ABBRID0EGCBG" xlink:type="simple">B5</abbrev> short and pointed.</p></tp:treatment-sec><tp:treatment-sec sec-type="description" id="SECID0EKCBG"><title>Description.</title><p>
            <italic>General</italic> (Figs <xref ref-type="fig" rid="F2">9</xref>, <xref ref-type="fig" rid="F2">14</xref>). Body length (without antennae): 0.55 (juvenile) to 1.70 mm (holotype: 0.95 mm). Habitus elongate, parallel and slightly dorsoventrally flattened. Cuticular granulations fine, tubercles well developed on dorsal side of body, with subcuticular reticulations. Color red alive and white in alcohol. 3+3 large black eyes, anterior ocelli not on tubercle <abbrev xmlns:xlink="http://www.w3.org/1999/xlink" xlink:title="ocular" id="ABBRID0E1CBG" xlink:type="simple">Oc</abbrev>.</p><p>
            <italic><tp:taxon-name><tp:taxon-name-part taxon-name-part-type="genus" reg="Chaetal">Chaetal</tp:taxon-name-part> <tp:taxon-name-part taxon-name-part-type="species" reg="morphology">morphology</tp:taxon-name-part></tp:taxon-name></italic> (Figs <xref ref-type="fig" rid="F2">9</xref>, <xref ref-type="fig" rid="F2">14</xref>). Dorsal ordinary chaetae of four types: <abbrev xmlns:xlink="http://www.w3.org/1999/xlink" xlink:title="long macrochaeta" id="ABBRID0ETDBG" xlink:type="simple">Ml</abbrev>, <abbrev xmlns:xlink="http://www.w3.org/1999/xlink" xlink:title="short macrochaeta" xlink:type="simple">Mc</abbrev>, <abbrev xmlns:xlink="http://www.w3.org/1999/xlink" xlink:title="mesochaeta" xlink:type="simple">me</abbrev>, and <abbrev xmlns:xlink="http://www.w3.org/1999/xlink" xlink:title="microchaeta" xlink:type="simple">mi</abbrev>. Macrochaetae <abbrev xmlns:xlink="http://www.w3.org/1999/xlink" xlink:title="long macrochaeta" id="ABBRID0EXDBG" xlink:type="simple">Ml</abbrev> long, moderately thickened, straight, narrowly sheathed, smooth and rounded apically. Macrochaetae <abbrev xmlns:xlink="http://www.w3.org/1999/xlink" xlink:title="short macrochaeta" xlink:type="simple">Mc</abbrev> morphologically similar to long macrochaetae, but shorter. Mesochaetae similar to ventral chaetae, thin, smooth and pointed. Microchaetae similar to mesochaetae, but apparently short. S-chaetae of tergites thin, smooth and distinctly shorter than nearby <abbrev xmlns:xlink="http://www.w3.org/1999/xlink" xlink:title="long macrochaeta" id="ABBRID0E2DBG" xlink:type="simple">Ml</abbrev>.</p><p>
            <italic>Antennae</italic> (Figs <xref ref-type="fig" rid="F2">10</xref>, <xref ref-type="fig" rid="F2">11</xref>; Tab. <xref ref-type="table" rid="T5">2b</xref>). Typical of the genus. S-chaetae of <abbrev xmlns:xlink="http://www.w3.org/1999/xlink" xlink:title="antenna" id="ABBRID0EPEBG" xlink:type="simple">Ant</abbrev>. IV of medium length and moderately thickened. Apical vesicle trilobed. Sensillum sgd not migrated distally (Fig. <xref ref-type="fig" rid="F2">10</xref>).</p><p>
            <italic>Mouthparts</italic> (Figs <xref ref-type="fig" rid="F2">12</xref>, <xref ref-type="fig" rid="F2">13</xref>, <xref ref-type="fig" rid="F2">15</xref>). Buccal cone relatively short and wide with labral sclerifications non-ogival, labral formula: 0/2,2. Labium as in Fig. <xref ref-type="fig" rid="F2">15</xref>, papillae x present and relatively large. Maxilla styliform (Fig. <xref ref-type="fig" rid="F2">13</xref>), mandible with 6 teeth, 4 apical and 2 basal (Fig. <xref ref-type="fig" rid="F2">12</xref>).</p><p>
            <italic>Dorsal chaetotaxy and tubercles</italic> (Figs <xref ref-type="fig" rid="F2">9</xref>, <xref ref-type="fig" rid="F2">14</xref>; Tab. <xref ref-type="table" rid="T4">2a</xref>, <xref ref-type="table" rid="T6">c</xref>). Chaetotaxy and arrangement of tubercles of head as in Fig. <xref ref-type="fig" rid="F2">9</xref> and Tab. <xref ref-type="table" rid="T4">2a</xref>. Chaeta O absent. Chaetotaxy of <abbrev xmlns:xlink="http://www.w3.org/1999/xlink" xlink:title="thorax" id="ABBRID0EPGBG" xlink:type="simple">Th</abbrev>. and <abbrev xmlns:xlink="http://www.w3.org/1999/xlink" xlink:title="abdomen" id="ABBRID0ETGBG" xlink:type="simple">Abd</abbrev>. as in Figs <xref ref-type="fig" rid="F2">9</xref>, <xref ref-type="fig" rid="F2">14</xref> and Tab. <xref ref-type="table" rid="T6">2c</xref>. <abbrev xmlns:xlink="http://www.w3.org/1999/xlink" xlink:title="abdomen" id="ABBRID0EDHBG" xlink:type="simple">Abd</abbrev>.V with 2+2 tubercles, s–chaeta integrated with tubercle <abbrev xmlns:xlink="http://www.w3.org/1999/xlink" xlink:title="dorsolateral" id="ABBRID0EHHBG" xlink:type="simple">Dl</abbrev>. On <abbrev xmlns:xlink="http://www.w3.org/1999/xlink" xlink:title="abdomen" id="ABBRID0ELHBG" xlink:type="simple">Abd</abbrev>. V, chaetae Di3 absent.</p><p>
            <italic>Ventral chaetotaxy</italic> (Tab. <xref ref-type="table" rid="T6">2c</xref>). On head, groups <abbrev xmlns:xlink="http://www.w3.org/1999/xlink" xlink:title="ventroexternoanterior" id="ABBRID0EXHBG" xlink:type="simple">Vea</abbrev>, Vem and <abbrev xmlns:xlink="http://www.w3.org/1999/xlink" xlink:title="ventroexternoposterior" id="ABBRID0E2HBG" xlink:type="simple">Vep</abbrev> with 4, 3, 4 chaetae respectively. Group <abbrev xmlns:xlink="http://www.w3.org/1999/xlink" xlink:title="ventrointernal" id="ABBRID0E6HBG" xlink:type="simple">Vi</abbrev> on head with 6 chaetae. On <abbrev xmlns:xlink="http://www.w3.org/1999/xlink" xlink:title="abdomen" id="ABBRID0EDIBG" xlink:type="simple">Abd</abbrev>.IV, furca rudimentary without microchaetae. On <abbrev xmlns:xlink="http://www.w3.org/1999/xlink" xlink:title="abdomen" id="ABBRID0EHIBG" xlink:type="simple">Abd</abbrev>.V, chaeta <abbrev xmlns:xlink="http://www.w3.org/1999/xlink" xlink:title="ventrolateral" id="ABBRID0ELIBG" xlink:type="simple">Vl</abbrev> present. Male without modified chaetae.</p><p>
            <italic>Legs</italic> (Tab. <xref ref-type="table" rid="T6">2c</xref>). Claw with internal tooth. On tibiotarsi, chaeta M present and chaetae <abbrev xmlns:xlink="http://www.w3.org/1999/xlink" xlink:title="ordinary chaetae 4 on tibiotarsi" id="ABBRID0EXIBG" xlink:type="simple">B4</abbrev> and <abbrev xmlns:xlink="http://www.w3.org/1999/xlink" xlink:title="ordinary chaetae 5 on tibiotarsi" id="ABBRID0E2IBG" xlink:type="simple">B5</abbrev> short and pointed.</p><fig id="F2" position="float" orientation="portrait"><label>Figures 9–15.</label><caption><p>
                <italic><tp:taxon-name><tp:taxon-name-part taxon-name-part-type="genus" reg="Lobellina">Lobellina</tp:taxon-name-part> <tp:taxon-name-part taxon-name-part-type="species" reg="pomorskii">pomorskii</tp:taxon-name-part></tp:taxon-name></italic> sp. n.: <bold>9</bold> dorsal chaetotaxy of head and <abbrev xmlns:xlink="http://www.w3.org/1999/xlink" xlink:title="thorax" id="ABBRID0EUJBG" xlink:type="simple">Th</abbrev>. <bold>10</bold> dorsal chaetotaxy of <abbrev xmlns:xlink="http://www.w3.org/1999/xlink" xlink:title="antenna" id="ABBRID0E1JBG" xlink:type="simple">Ant</abbrev>. III–IV <bold>11</bold> ventral chaetotaxy of <abbrev xmlns:xlink="http://www.w3.org/1999/xlink" xlink:title="antenna" id="ABBRID0EAKBG" xlink:type="simple">Ant</abbrev>. III <bold>12</bold> mandible <bold>13</bold> maxilla <bold>14</bold> dorsal chaetotaxy of <abbrev xmlns:xlink="http://www.w3.org/1999/xlink" xlink:title="abdomen" id="ABBRID0EKKBG" xlink:type="simple">Abd</abbrev>. IV–VI <bold>15</bold> labium.</p></caption><graphic xmlns:xlink="http://www.w3.org/1999/xlink" xlink:href="zookeys-688-015-g002.jpg" position="float" orientation="portrait" xlink:type="simple" id="oo_149202.jpg"/></fig></tp:treatment-sec><tp:treatment-sec sec-type="remarks" id="SECID0EVKBG"><title>Remarks.</title><p>
            <italic><tp:taxon-name><tp:taxon-name-part taxon-name-part-type="genus" reg="Lobellina">Lobellina</tp:taxon-name-part> <tp:taxon-name-part taxon-name-part-type="species" reg="pomorskii">pomorskii</tp:taxon-name-part></tp:taxon-name></italic> sp. n. strongly resembles another Vietnamese species of the genus, <italic><tp:taxon-name><tp:taxon-name-part taxon-name-part-type="genus" reg="Lobellina">L.</tp:taxon-name-part> <tp:taxon-name-part taxon-name-part-type="species" reg="perfusionides">perfusionides</tp:taxon-name-part></tp:taxon-name></italic> (Stach, 1965). However, these species can be distinguished by the following features: shape of dorsal long macrochaetae (in <italic><tp:taxon-name><tp:taxon-name-part taxon-name-part-type="species" reg="pomorskii">pomorskii</tp:taxon-name-part></tp:taxon-name></italic> cylindrical, in <italic><tp:taxon-name><tp:taxon-name-part taxon-name-part-type="species" reg="perfusionides">perfusionides</tp:taxon-name-part></tp:taxon-name></italic> flattened and extended apically), number of chaetae in tubercles <abbrev xmlns:xlink="http://www.w3.org/1999/xlink" xlink:title="chaetae of anal lobes" id="ABBRID0EFMBG" xlink:type="simple">An</abbrev> on head (in <italic><tp:taxon-name><tp:taxon-name-part taxon-name-part-type="species" reg="pomorskii">pomorskii</tp:taxon-name-part></tp:taxon-name></italic> 8, in <italic><tp:taxon-name><tp:taxon-name-part taxon-name-part-type="species" reg="perfusionides">perfusionides</tp:taxon-name-part></tp:taxon-name></italic> 6), number of chaetae <abbrev xmlns:xlink="http://www.w3.org/1999/xlink" xlink:title="dorsoexternal" id="ABBRID0E4MBG" xlink:type="simple">De</abbrev> on <abbrev xmlns:xlink="http://www.w3.org/1999/xlink" xlink:title="thorax" id="ABBRID0EBNBG" xlink:type="simple">Th</abbrev>. I (in <italic><tp:taxon-name><tp:taxon-name-part taxon-name-part-type="species" reg="pomorskii">pomorskii</tp:taxon-name-part></tp:taxon-name></italic> 2, in <italic><tp:taxon-name><tp:taxon-name-part taxon-name-part-type="species" reg="perfusionides">perfusionides</tp:taxon-name-part></tp:taxon-name></italic> 1), number of ordinary chaetae <abbrev xmlns:xlink="http://www.w3.org/1999/xlink" xlink:title="dorsoexternal" id="ABBRID0EZNBG" xlink:type="simple">De</abbrev> on <abbrev xmlns:xlink="http://www.w3.org/1999/xlink" xlink:title="thorax" id="ABBRID0E4NBG" xlink:type="simple">Th</abbrev>. III (in <italic><tp:taxon-name><tp:taxon-name-part taxon-name-part-type="species" reg="pomorskii">pomorskii</tp:taxon-name-part></tp:taxon-name></italic> 3, in <italic><tp:taxon-name><tp:taxon-name-part taxon-name-part-type="species" reg="perfusionides">perfusionides</tp:taxon-name-part></tp:taxon-name></italic> 2), number of ordinary chaetae <abbrev xmlns:xlink="http://www.w3.org/1999/xlink" xlink:title="dorsoexternal" id="ABBRID0EVOBG" xlink:type="simple">De</abbrev> on <abbrev xmlns:xlink="http://www.w3.org/1999/xlink" xlink:title="abdomen" id="ABBRID0EZOBG" xlink:type="simple">Abd</abbrev>.IV (in <italic><tp:taxon-name><tp:taxon-name-part taxon-name-part-type="species" reg="pomorskii">pomorskii</tp:taxon-name-part></tp:taxon-name></italic> 2, in <italic><tp:taxon-name><tp:taxon-name-part taxon-name-part-type="species" reg="perfusionides">perfusionides</tp:taxon-name-part></tp:taxon-name></italic> 1) and number of tubercles on <abbrev xmlns:xlink="http://www.w3.org/1999/xlink" xlink:title="abdomen" id="ABBRID0ERPBG" xlink:type="simple">Abd</abbrev>. V (in <italic><tp:taxon-name><tp:taxon-name-part taxon-name-part-type="species" reg="pomorskii">pomorskii</tp:taxon-name-part></tp:taxon-name></italic> 2+2, s–chaetae integrated with tubercles <abbrev xmlns:xlink="http://www.w3.org/1999/xlink" xlink:title="dorsolateral" id="ABBRID0E6PBG" xlink:type="simple">Dl</abbrev>; in <italic><tp:taxon-name><tp:taxon-name-part taxon-name-part-type="species" reg="perfusionides">perfusionides</tp:taxon-name-part></tp:taxon-name></italic> 3+3, s–chaetae not integrated with tubercles <abbrev xmlns:xlink="http://www.w3.org/1999/xlink" xlink:title="dorsolateral" id="ABBRID0ENQBG" xlink:type="simple">Dl</abbrev>). Furthermore, the new species was found in communities of grasses on sea rocks (Northeastern Vietnam) while type material of <italic><tp:taxon-name><tp:taxon-name-part taxon-name-part-type="genus" reg="Lobellina">L.</tp:taxon-name-part> <tp:taxon-name-part taxon-name-part-type="species" reg="perfusionides">perfusionides</tp:taxon-name-part></tp:taxon-name></italic> was collected from “moss growing on a tree” (mountain region of Northern Vietnam, <xref ref-type="bibr" rid="B27">Stach 1965</xref>).</p><table-wrap id="T4" position="float" orientation="portrait"><label>Table 2a.</label><caption><p>Chaetotaxy of <italic><tp:taxon-name><tp:taxon-name-part taxon-name-part-type="genus" reg="Lobellina">Lobellina</tp:taxon-name-part> <tp:taxon-name-part taxon-name-part-type="species" reg="pomorskii">pomorskii</tp:taxon-name-part></tp:taxon-name></italic> sp. n.: cephalic chaetotaxy of dorsal side.</p></caption><table id="TID0EECAG" rules="all"><tbody><tr><th rowspan="1" colspan="1">
                    <tp:taxon-name><tp:taxon-name-part taxon-name-part-type="genus" reg="Chaetal">Chaetal</tp:taxon-name-part></tp:taxon-name> group</th><th rowspan="1" colspan="1">Tubercle</th><th rowspan="1" colspan="1">Number of chaetae</th><th rowspan="1" colspan="1">Types of chaetae</th><th rowspan="1" colspan="1">Names of chaetae</th></tr><tr><td rowspan="1" colspan="1">
                    <abbrev xmlns:xlink="http://www.w3.org/1999/xlink" xlink:title="clypeal" id="ABBRID0EUSBG" xlink:type="simple">Cl</abbrev> (unpaired)</td><td rowspan="1" colspan="1">+</td><td rowspan="1" colspan="1">4</td><td rowspan="1" colspan="1">
                    <abbrev xmlns:xlink="http://www.w3.org/1999/xlink" xlink:title="long macrochaeta" id="ABBRID0ECTBG" xlink:type="simple">Ml</abbrev>
                     <abbrev xmlns:xlink="http://www.w3.org/1999/xlink" xlink:title="mesochaeta" xlink:type="simple">me</abbrev></td><td rowspan="1" colspan="1">F<break/> G</td></tr><tr><td rowspan="1" colspan="1">
                    <abbrev xmlns:xlink="http://www.w3.org/1999/xlink" xlink:title="chaetae of anal lobes" id="ABBRID0ETTBG" xlink:type="simple">An</abbrev>
                  </td><td rowspan="1" colspan="1">+</td><td rowspan="1" colspan="1">4</td><td rowspan="1" colspan="1">
                    <abbrev xmlns:xlink="http://www.w3.org/1999/xlink" xlink:title="long macrochaeta" id="ABBRID0EBUBG" xlink:type="simple">Ml</abbrev>
                     <abbrev xmlns:xlink="http://www.w3.org/1999/xlink" xlink:title="short macrochaeta" xlink:type="simple">Mc</abbrev> <abbrev xmlns:xlink="http://www.w3.org/1999/xlink" xlink:title="microchaeta" xlink:type="simple">mi</abbrev></td><td rowspan="1" colspan="1">B<break/> C<break/> D, E</td></tr><tr><td rowspan="1" colspan="1">
                    <abbrev xmlns:xlink="http://www.w3.org/1999/xlink" xlink:title="frontal" id="ABBRID0EWUBG" xlink:type="simple">Fr</abbrev> (unpaired)</td><td rowspan="1" colspan="1">+</td><td rowspan="1" colspan="1">2</td><td rowspan="1" colspan="1">
                    <abbrev xmlns:xlink="http://www.w3.org/1999/xlink" xlink:title="long macrochaeta" id="ABBRID0EEVBG" xlink:type="simple">Ml</abbrev>
                  </td><td rowspan="1" colspan="1">A</td></tr><tr><td rowspan="1" colspan="1">
                    <abbrev xmlns:xlink="http://www.w3.org/1999/xlink" xlink:title="ocular" id="ABBRID0EQVBG" xlink:type="simple">Oc</abbrev>
                  </td><td rowspan="1" colspan="1">+</td><td rowspan="1" colspan="1">2</td><td rowspan="1" colspan="1">
                    <abbrev xmlns:xlink="http://www.w3.org/1999/xlink" xlink:title="long macrochaeta" id="ABBRID0E5VBG" xlink:type="simple">Ml</abbrev>
                     <abbrev xmlns:xlink="http://www.w3.org/1999/xlink" xlink:title="short macrochaeta" xlink:type="simple">Mc</abbrev></td><td rowspan="1" colspan="1">Ocm<break/> Ocp</td></tr><tr><td rowspan="1" colspan="1">
                    <abbrev xmlns:xlink="http://www.w3.org/1999/xlink" xlink:title="dorsointernal" id="ABBRID0EPWBG" xlink:type="simple">Di</abbrev>
                  </td><td rowspan="1" colspan="1">+</td><td rowspan="1" colspan="1">1</td><td rowspan="1" colspan="1">
                    <abbrev xmlns:xlink="http://www.w3.org/1999/xlink" xlink:title="long macrochaeta" id="ABBRID0E4WBG" xlink:type="simple">Ml</abbrev>
                  </td><td rowspan="1" colspan="1">Di1</td></tr><tr><td rowspan="1" colspan="1">
                    <abbrev xmlns:xlink="http://www.w3.org/1999/xlink" xlink:title="dorsoexternal" id="ABBRID0EJXBG" xlink:type="simple">De</abbrev>
                  </td><td rowspan="1" colspan="1">+</td><td rowspan="1" colspan="1">2</td><td rowspan="1" colspan="1">
                    <abbrev xmlns:xlink="http://www.w3.org/1999/xlink" xlink:title="long macrochaeta" id="ABBRID0EXXBG" xlink:type="simple">Ml</abbrev>
                     <abbrev xmlns:xlink="http://www.w3.org/1999/xlink" xlink:title="short macrochaeta" xlink:type="simple">Mc</abbrev></td><td rowspan="1" colspan="1">De1<break/> De2</td></tr><tr><td rowspan="1" colspan="1">
                    <abbrev xmlns:xlink="http://www.w3.org/1999/xlink" xlink:title="dorsolateral" id="ABBRID0EIYBG" xlink:type="simple">Dl</abbrev>
                  </td><td rowspan="1" colspan="1">+</td><td rowspan="1" colspan="1">4</td><td rowspan="1" colspan="1">2 <abbrev xmlns:xlink="http://www.w3.org/1999/xlink" xlink:title="long macrochaeta" id="ABBRID0EWYBG" xlink:type="simple">Ml</abbrev>, <abbrev xmlns:xlink="http://www.w3.org/1999/xlink" xlink:title="short macrochaeta" xlink:type="simple">Mc</abbrev>, <abbrev xmlns:xlink="http://www.w3.org/1999/xlink" xlink:title="mesochaeta" xlink:type="simple">me</abbrev></td><td rowspan="1" colspan="1">
                    <tp:taxon-name><tp:taxon-name-part taxon-name-part-type="genus" reg="Chaetal">Chaetal</tp:taxon-name-part></tp:taxon-name> homology uncertain</td></tr><tr><td rowspan="1" colspan="1">(<abbrev xmlns:xlink="http://www.w3.org/1999/xlink" xlink:title="lateral" id="ABBRID0EJZBG" xlink:type="simple">L</abbrev>+<abbrev xmlns:xlink="http://www.w3.org/1999/xlink" xlink:title="subocular" id="ABBRID0ENZBG" xlink:type="simple">So</abbrev>)</td><td rowspan="1" colspan="1">+</td><td rowspan="1" colspan="1">7</td><td rowspan="1" colspan="1">2 <abbrev xmlns:xlink="http://www.w3.org/1999/xlink" xlink:title="long macrochaeta" id="ABBRID0E2ZBG" xlink:type="simple">Ml</abbrev>, 4 <abbrev xmlns:xlink="http://www.w3.org/1999/xlink" xlink:title="mesochaeta" xlink:type="simple">me</abbrev>, 1 <abbrev xmlns:xlink="http://www.w3.org/1999/xlink" xlink:title="microchaeta" xlink:type="simple">mi</abbrev></td><td rowspan="1" colspan="1">
                    <tp:taxon-name><tp:taxon-name-part taxon-name-part-type="genus" reg="Chaetal">Chaetal</tp:taxon-name-part></tp:taxon-name> homology uncertain</td></tr></tbody></table></table-wrap><table-wrap id="T5" position="float" orientation="portrait"><label>Table 2b.</label><caption><p>Chaetotaxy of <italic><tp:taxon-name><tp:taxon-name-part taxon-name-part-type="genus" reg="Lobellina">Lobellina</tp:taxon-name-part> <tp:taxon-name-part taxon-name-part-type="species" reg="pomorskii">pomorskii</tp:taxon-name-part></tp:taxon-name></italic> sp. n.: chaetotaxy of antennae.</p></caption><table id="TID0EYJAG" rules="all"><tbody><tr><th rowspan="1" colspan="1">Segment, Group</th><th rowspan="1" colspan="1">Number of chaetae</th><th rowspan="1" colspan="1">Segment, Group</th><th rowspan="1" colspan="1">Number of chaetae adult</th></tr><tr><td rowspan="1" colspan="1">I</td><td rowspan="1" colspan="1">7</td><td rowspan="1" colspan="1">IV<break/></td><td rowspan="1" colspan="1"/></tr><tr><td rowspan="1" colspan="1">II</td><td rowspan="1" colspan="1">11</td><td rowspan="1" colspan="1"/><td rowspan="1" colspan="1">
                    <abbrev xmlns:xlink="http://www.w3.org/1999/xlink" xlink:title="organite of Ant. IV" id="ABBRID0EL3BG" xlink:type="simple">or</abbrev>, 8 <abbrev xmlns:xlink="http://www.w3.org/1999/xlink" xlink:title="sensory chaeta" id="ABBRID0EP3BG" xlink:type="simple">S</abbrev>, <abbrev xmlns:xlink="http://www.w3.org/1999/xlink" xlink:title="ordinary chaeta on Ant. IV" id="ABBRID0ET3BG" xlink:type="simple">i</abbrev>, 12 <abbrev xmlns:xlink="http://www.w3.org/1999/xlink" xlink:title="cylindrical s–chaetae on Ant. IV" id="ABBRID0EX3BG" xlink:type="simple">mou</abbrev>, 6 <abbrev xmlns:xlink="http://www.w3.org/1999/xlink" xlink:title="border s-chaeta on Ant. IV" id="ABBRID0E23BG" xlink:type="simple">brs</abbrev>, 2 <abbrev xmlns:xlink="http://www.w3.org/1999/xlink" xlink:title="ordinary chaetae on ventral Ant. IV" id="ABBRID0E63BG" xlink:type="simple">iv</abbrev></td></tr><tr><td rowspan="2" colspan="1">III<break/> <abbrev xmlns:xlink="http://www.w3.org/1999/xlink" xlink:title="ventroexternal" id="ABBRID0EJ4BG" xlink:type="simple">ve</abbrev></td><td rowspan="1" colspan="1">5 sensilla <abbrev xmlns:xlink="http://www.w3.org/1999/xlink" xlink:title="sensory organ of antennal segment" xlink:type="simple">AO</abbrev> III</td><td rowspan="1" colspan="1"/><td rowspan="1" colspan="1"/></tr><tr><td rowspan="1" colspan="1">5</td><td rowspan="1" colspan="1">
                    <abbrev xmlns:xlink="http://www.w3.org/1999/xlink" xlink:title="apical" id="ABBRID0E44BG" xlink:type="simple">ap</abbrev>
                  </td><td rowspan="1" colspan="1">8 bs, 5 <abbrev xmlns:xlink="http://www.w3.org/1999/xlink" xlink:title="microchaetae on Ant. IV" id="ABBRID0EF5BG" xlink:type="simple">miA</abbrev></td></tr><tr><td rowspan="1" colspan="1">
                    <abbrev xmlns:xlink="http://www.w3.org/1999/xlink" xlink:title="ventrocentral" id="ABBRID0EN5BG" xlink:type="simple">vc</abbrev>
                  </td><td rowspan="1" colspan="1">4</td><td rowspan="1" colspan="1">
                    <abbrev xmlns:xlink="http://www.w3.org/1999/xlink" xlink:title="centroapical" id="ABBRID0EY5BG" xlink:type="simple">ca</abbrev>
                  </td><td rowspan="1" colspan="1">2 bs, 3 <abbrev xmlns:xlink="http://www.w3.org/1999/xlink" xlink:title="microchaetae on Ant. IV" id="ABBRID0EA6BG" xlink:type="simple">miA</abbrev></td></tr><tr><td rowspan="1" colspan="1"><abbrev xmlns:xlink="http://www.w3.org/1999/xlink" xlink:title="ventrointernal" xlink:type="simple">vi</abbrev></td><td rowspan="1" colspan="1">4</td><td rowspan="1" colspan="1">
                    <abbrev xmlns:xlink="http://www.w3.org/1999/xlink" xlink:title="centromedial" id="ABBRID0EO6BG" xlink:type="simple">cm</abbrev>
                  </td><td rowspan="1" colspan="1">3 bs, 1 <abbrev xmlns:xlink="http://www.w3.org/1999/xlink" xlink:title="microchaetae on Ant. IV" id="ABBRID0EW6BG" xlink:type="simple">miA</abbrev></td></tr><tr><td rowspan="1" colspan="1">
                    <abbrev xmlns:xlink="http://www.w3.org/1999/xlink" xlink:title="dorsal" id="ABBRID0E56BG" xlink:type="simple">d</abbrev>
                  </td><td rowspan="1" colspan="1">5</td><td rowspan="1" colspan="1">
                    <abbrev xmlns:xlink="http://www.w3.org/1999/xlink" xlink:title="centroposterior" id="ABBRID0EKAAI" xlink:type="simple">cp</abbrev>
                  </td><td rowspan="1" colspan="1">8 <abbrev xmlns:xlink="http://www.w3.org/1999/xlink" xlink:title="microchaetae on Ant. IV" id="ABBRID0ESAAI" xlink:type="simple">miA</abbrev>, 1 <abbrev xmlns:xlink="http://www.w3.org/1999/xlink" xlink:title="border s-chaeta on Ant. IV" id="ABBRID0EWAAI" xlink:type="simple">brs</abbrev></td></tr></tbody></table></table-wrap><table-wrap id="T6" position="float" orientation="portrait"><label>Table 2c.</label><caption><p>Chaetotaxy of <italic><tp:taxon-name><tp:taxon-name-part taxon-name-part-type="genus" reg="Lobellina">Lobellina</tp:taxon-name-part> <tp:taxon-name-part taxon-name-part-type="species" reg="pomorskii">pomorskii</tp:taxon-name-part></tp:taxon-name></italic> sp. n.: postcephalic chaetotaxy.</p></caption><table id="TID0EPPAG" rules="all"><tbody><tr><th rowspan="1" colspan="5">Terga</th><th rowspan="1" colspan="5">Legs</th></tr><tr><th rowspan="1" colspan="1"/><th rowspan="1" colspan="1">
                    <abbrev xmlns:xlink="http://www.w3.org/1999/xlink" xlink:title="dorsointernal" id="ABBRID0EACAI" xlink:type="simple">Di</abbrev>
                  </th><th rowspan="1" colspan="1">
                    <abbrev xmlns:xlink="http://www.w3.org/1999/xlink" xlink:title="dorsoexternal" id="ABBRID0EICAI" xlink:type="simple">De</abbrev>
                  </th><th rowspan="1" colspan="1">
                    <abbrev xmlns:xlink="http://www.w3.org/1999/xlink" xlink:title="dorsolateral" id="ABBRID0EQCAI" xlink:type="simple">Dl</abbrev>
                  </th><th rowspan="1" colspan="1">
                    <abbrev xmlns:xlink="http://www.w3.org/1999/xlink" xlink:title="lateral" id="ABBRID0EYCAI" xlink:type="simple">L</abbrev>
                  </th><th rowspan="1" colspan="1">
                    <abbrev xmlns:xlink="http://www.w3.org/1999/xlink" xlink:title="subcoxa 2" id="ABBRID0EADAI" xlink:type="simple">Scx2</abbrev>
                  </th><th rowspan="1" colspan="1">
                    <abbrev xmlns:xlink="http://www.w3.org/1999/xlink" xlink:title="coxa" id="ABBRID0EIDAI" xlink:type="simple">Cx</abbrev>
                  </th><th rowspan="1" colspan="1">
                    <abbrev xmlns:xlink="http://www.w3.org/1999/xlink" xlink:title="trochanter" id="ABBRID0EQDAI" xlink:type="simple">Tr</abbrev>
                  </th><th rowspan="1" colspan="1">
                    <abbrev xmlns:xlink="http://www.w3.org/1999/xlink" xlink:title="femur" id="ABBRID0EYDAI" xlink:type="simple">Fe</abbrev>
                  </th><th rowspan="1" colspan="1">
                    <abbrev xmlns:xlink="http://www.w3.org/1999/xlink" xlink:title="tibiotarsus" id="ABBRID0EAEAI" xlink:type="simple">T</abbrev>
                  </th></tr><tr><td rowspan="1" colspan="1">
                    <abbrev xmlns:xlink="http://www.w3.org/1999/xlink" xlink:title="thorax" id="ABBRID0EJEAI" xlink:type="simple">Th</abbrev>. I</td><td rowspan="1" colspan="1">1</td><td rowspan="1" colspan="1">2</td><td rowspan="1" colspan="1">1</td><td rowspan="1" colspan="1">-</td><td rowspan="1" colspan="1">0</td><td rowspan="1" colspan="1">3</td><td rowspan="1" colspan="1">6</td><td rowspan="1" colspan="1">13</td><td rowspan="1" colspan="1">19</td></tr><tr><td rowspan="1" colspan="1">
                    <abbrev xmlns:xlink="http://www.w3.org/1999/xlink" xlink:title="thorax" id="ABBRID0ENFAI" xlink:type="simple">Th</abbrev>. II</td><td rowspan="1" colspan="1">2</td><td rowspan="1" colspan="1">2+<abbrev xmlns:xlink="http://www.w3.org/1999/xlink" xlink:title="sensory chaeta" id="ABBRID0EYFAI" xlink:type="simple">s</abbrev></td><td rowspan="1" colspan="1">3+<abbrev xmlns:xlink="http://www.w3.org/1999/xlink" xlink:title="sensory chaeta" id="ABBRID0E6FAI" xlink:type="simple">s</abbrev>+<abbrev xmlns:xlink="http://www.w3.org/1999/xlink" xlink:title="sensory microchaeta" xlink:type="simple">ms</abbrev></td><td rowspan="1" colspan="1">3</td><td rowspan="1" colspan="1">2</td><td rowspan="1" colspan="1">7</td><td rowspan="1" colspan="1">6</td><td rowspan="1" colspan="1">12</td><td rowspan="1" colspan="1">19</td></tr><tr><td rowspan="1" colspan="1">
                    <abbrev xmlns:xlink="http://www.w3.org/1999/xlink" xlink:title="thorax" id="ABBRID0E1GAI" xlink:type="simple">Th</abbrev>. III</td><td rowspan="1" colspan="1">2</td><td rowspan="1" colspan="1">3+<abbrev xmlns:xlink="http://www.w3.org/1999/xlink" xlink:title="sensory chaeta" id="ABBRID0EFHAI" xlink:type="simple">s</abbrev></td><td rowspan="1" colspan="1">3+<abbrev xmlns:xlink="http://www.w3.org/1999/xlink" xlink:title="sensory chaeta" id="ABBRID0EMHAI" xlink:type="simple">s</abbrev></td><td rowspan="1" colspan="1">3</td><td rowspan="1" colspan="1">2</td><td rowspan="1" colspan="1">8</td><td rowspan="1" colspan="1">6</td><td rowspan="1" colspan="1">11</td><td rowspan="1" colspan="1">18</td></tr><tr><td rowspan="1" colspan="5"/><td rowspan="1" colspan="5">Sterna</td></tr><tr><td rowspan="1" colspan="1">
                    <abbrev xmlns:xlink="http://www.w3.org/1999/xlink" xlink:title="abdomen" id="ABBRID0ENIAI" xlink:type="simple">Abd</abbrev>. I</td><td rowspan="1" colspan="1">2</td><td rowspan="1" colspan="1">2+<abbrev xmlns:xlink="http://www.w3.org/1999/xlink" xlink:title="sensory chaeta" id="ABBRID0EYIAI" xlink:type="simple">s</abbrev></td><td rowspan="1" colspan="1">2</td><td rowspan="1" colspan="1">4</td><td rowspan="1" colspan="5">TV: 4</td></tr><tr><td rowspan="1" colspan="1">
                    <abbrev xmlns:xlink="http://www.w3.org/1999/xlink" xlink:title="abdomen" id="ABBRID0EJJAI" xlink:type="simple">Abd</abbrev>. II</td><td rowspan="1" colspan="1">2</td><td rowspan="1" colspan="1">2+<abbrev xmlns:xlink="http://www.w3.org/1999/xlink" xlink:title="sensory chaeta" id="ABBRID0EUJAI" xlink:type="simple">s</abbrev></td><td rowspan="1" colspan="1">2</td><td rowspan="1" colspan="1">4</td><td rowspan="1" colspan="5">
                    <abbrev xmlns:xlink="http://www.w3.org/1999/xlink" xlink:title="ventroexternal" id="ABBRID0EBKAI" xlink:type="simple">Ve</abbrev>: 4 Ve1 absent</td></tr><tr><td rowspan="1" colspan="1">
                    <abbrev xmlns:xlink="http://www.w3.org/1999/xlink" xlink:title="abdomen" id="ABBRID0EKKAI" xlink:type="simple">Abd</abbrev>. III</td><td rowspan="1" colspan="1">2</td><td rowspan="1" colspan="1">2+<abbrev xmlns:xlink="http://www.w3.org/1999/xlink" xlink:title="sensory chaeta" id="ABBRID0EVKAI" xlink:type="simple">s</abbrev></td><td rowspan="1" colspan="1">2</td><td rowspan="1" colspan="1">4</td><td rowspan="1" colspan="1">
                    <abbrev xmlns:xlink="http://www.w3.org/1999/xlink" xlink:title="ventroexternolateral" id="ABBRID0ECLAI" xlink:type="simple">Vel</abbrev>: 4</td><td rowspan="1" colspan="4">
                    <abbrev xmlns:xlink="http://www.w3.org/1999/xlink" xlink:title="furcal" id="ABBRID0EKLAI" xlink:type="simple">Fu</abbrev>: 3-4 <abbrev xmlns:xlink="http://www.w3.org/1999/xlink" xlink:title="mesochaeta" xlink:type="simple">me</abbrev>, 0 <abbrev xmlns:xlink="http://www.w3.org/1999/xlink" xlink:title="microchaeta" xlink:type="simple">mi</abbrev></td></tr><tr><td rowspan="1" colspan="1">
                    <abbrev xmlns:xlink="http://www.w3.org/1999/xlink" xlink:title="abdomen" id="ABBRID0ETLAI" xlink:type="simple">Abd</abbrev>. IV</td><td rowspan="1" colspan="1">2</td><td rowspan="1" colspan="1">2+<abbrev xmlns:xlink="http://www.w3.org/1999/xlink" xlink:title="sensory chaeta" id="ABBRID0E5LAI" xlink:type="simple">s</abbrev></td><td rowspan="1" colspan="1">3</td><td rowspan="1" colspan="1">6</td><td rowspan="1" colspan="1">
                    <abbrev xmlns:xlink="http://www.w3.org/1999/xlink" xlink:title="ventrolateral" id="ABBRID0ELMAI" xlink:type="simple">Vl</abbrev>: 5</td><td rowspan="1" colspan="1">
                    <abbrev xmlns:xlink="http://www.w3.org/1999/xlink" xlink:title="ventroexternolateral" id="ABBRID0ETMAI" xlink:type="simple">Vel</abbrev>: 3</td><td rowspan="1" colspan="1">
                    <abbrev xmlns:xlink="http://www.w3.org/1999/xlink" xlink:title="ventroexternocentral" id="ABBRID0E2MAI" xlink:type="simple">Vec</abbrev>: 2</td><td rowspan="1" colspan="2">
                    <abbrev xmlns:xlink="http://www.w3.org/1999/xlink" xlink:title="ventroexternointernal" id="ABBRID0EDNAI" xlink:type="simple">Vei</abbrev>: 1</td></tr><tr><td rowspan="1" colspan="1">
                    <abbrev xmlns:xlink="http://www.w3.org/1999/xlink" xlink:title="abdomen" id="ABBRID0EMNAI" xlink:type="simple">Abd</abbrev>. V</td><td rowspan="1" colspan="1">2</td><td rowspan="1" colspan="2">5+<abbrev xmlns:xlink="http://www.w3.org/1999/xlink" xlink:title="sensory chaeta" id="ABBRID0EXNAI" xlink:type="simple">s</abbrev></td><td rowspan="1" colspan="1">4</td><td rowspan="1" colspan="1">
                    <abbrev xmlns:xlink="http://www.w3.org/1999/xlink" xlink:title="antegenital" id="ABBRID0EBOAI" xlink:type="simple">Ag</abbrev>:3</td><td rowspan="1" colspan="4">
                    <abbrev xmlns:xlink="http://www.w3.org/1999/xlink" xlink:title="ventrolateral" id="ABBRID0EJOAI" xlink:type="simple">Vl</abbrev>: 1</td></tr><tr><td rowspan="1" colspan="1">
                    <abbrev xmlns:xlink="http://www.w3.org/1999/xlink" xlink:title="abdomen" id="ABBRID0ESOAI" xlink:type="simple">Abd</abbrev>. VI</td><td rowspan="1" colspan="1">7</td><td rowspan="1" colspan="1"/><td rowspan="1" colspan="1"/><td rowspan="1" colspan="1"/><td rowspan="1" colspan="1">
                    <abbrev xmlns:xlink="http://www.w3.org/1999/xlink" xlink:title="ventroexternal" id="ABBRID0EGPAI" xlink:type="simple">Ve</abbrev>: 13</td><td rowspan="1" colspan="4">
                    <abbrev xmlns:xlink="http://www.w3.org/1999/xlink" xlink:title="chaetae of anal lobes" id="ABBRID0EOPAI" xlink:type="simple">An</abbrev>: 2 <abbrev xmlns:xlink="http://www.w3.org/1999/xlink" xlink:title="microchaeta" xlink:type="simple">mi</abbrev></td></tr></tbody></table></table-wrap></tp:treatment-sec><ref-list><ref id="B27"><mixed-citation xmlns:xlink="http://www.w3.org/1999/xlink" xlink:type="simple">
          <person-group><name name-style="western"><surname>Stach</surname><given-names>J</given-names></name></person-group> (<year>1965</year>) <article-title>On some <tp:taxon-name><tp:taxon-name-part taxon-name-part-type="order">Collembola</tp:taxon-name-part></tp:taxon-name> of North Vietnam.</article-title> <source>Acta Zoologica Cracoviensia,</source> <volume>10</volume>(<issue>4</issue>): <fpage>345</fpage>–<lpage>372</lpage>.</mixed-citation></ref></ref-list></tp:taxon-treatment>
