# Supplementary material for: Contribution to the knowledge of Neanurinae of Vietnam with description of three new species (Collembola, Neanuridae)
Source: Zookeys. 2017 Aug 8;(688):15–33. doi: 10.3897/zookeys.688.12307 (PMC5672580; doi:10.3897/zookeys.688.12307)
Supplement: XML Treatment for Yuukianura deharvengi [file zookeys.688.12307-treatment3.xml]

<!DOCTYPE tp:taxon-treatment
  PUBLIC "-//TaxonX//DTD Taxonomic Treatment Publishing DTD v0 20100105//EN" "tax-treatment-NSO.dtd">
<tp:taxon-treatment xmlns:tp="http://www.plazi.org/taxpub"><tp:treatment-meta><kwd-group><label>Taxon classification</label><kwd><named-content xmlns:xlink="http://www.w3.org/1999/xlink" content-type="kingdom">Animalia</named-content></kwd><kwd><named-content xmlns:xlink="http://www.w3.org/1999/xlink" content-type="order">ORDO</named-content></kwd><kwd><named-content xmlns:xlink="http://www.w3.org/1999/xlink" content-type="family">Neanuridae</named-content></kwd></kwd-group><mixed-citation publication-type="journal"><person-group><name><surname>Smolis</surname><given-names>Adrian</given-names></name></person-group><article-title>Contribution to the knowledge of <tp:taxon-name><tp:taxon-name-part taxon-name-part-type="subfamily">Neanurinae</tp:taxon-name-part></tp:taxon-name> of Vietnam with description of three new species (<tp:taxon-name><tp:taxon-name-part taxon-name-part-type="order">Collembola</tp:taxon-name-part></tp:taxon-name>, <tp:taxon-name><tp:taxon-name-part taxon-name-part-type="family">Neanuridae</tp:taxon-name-part></tp:taxon-name>)</article-title><source>Zookeys</source><day>8</day><month>8</month><year>2017</year><volume>2017</volume><issue>688</issue><fpage>15</fpage><lpage>33</lpage><pub-id pub-id-type="doi">10.3897/zookeys.688.12307</pub-id></mixed-citation></tp:treatment-meta><tp:nomenclature><tp:taxon-name>
            <tp:taxon-name-part taxon-name-part-type="genus" reg="Yuukianura">Yuukianura</tp:taxon-name-part>
            <tp:taxon-name-part taxon-name-part-type="species" reg="deharvengi">deharvengi</tp:taxon-name-part>
            <object-id xmlns:xlink="http://www.w3.org/1999/xlink" content-type="zoobank" xlink:type="simple">http://zoobank.org/D6295100-18A5-4022-B2DE-62FE60F3B7D1</object-id>
          </tp:taxon-name><tp:taxon-status xmlns:xlink="http://www.w3.org/1999/xlink" xlink:type="simple">sp. n.</tp:taxon-status><xref ref-type="fig" rid="F3">Figs 16–24</xref><xref ref-type="fig" rid="F4">, 25–29; Table 3</xref></tp:nomenclature><tp:treatment-sec sec-type="type material" id="SECID0EGRAI"><title>Type material.</title><p>Holotype: male on slide: Vietnam, Do son near Haiphong, marine littoral zone, by hand, 12.IV.1997, leg. R.J.Pomorski (housed in <abbrev xmlns:xlink="http://www.w3.org/1999/xlink" content-type="institution" xlink:title="Department of Invertebrate Biology, Evolution and Conservation, Institute of Environmental Biology, University of Wrocław, Poland" id="ABBRID0EMRAI" xlink:type="simple">DIBEC</abbrev>). Paratypes: 2 females on slides, same data as holotype (<abbrev xmlns:xlink="http://www.w3.org/1999/xlink" content-type="institution" xlink:title="Department of Invertebrate Biology, Evolution and Conservation, Institute of Environmental Biology, University of Wrocław, Poland" id="ABBRID0ERRAI" xlink:type="simple">DIBEC</abbrev> and <abbrev xmlns:xlink="http://www.w3.org/1999/xlink" content-type="institution" xlink:title="Muséum national d’Histoire naturelle in Paris, France" id="ABBRID0EWRAI" xlink:type="simple">MNHN</abbrev>).</p></tp:treatment-sec><tp:treatment-sec sec-type="etymology" id="SECID0E2RAI"><title>Etymology.</title><p>The species is named in honour of Prof. Louis Deharveng, for his important contribution to the knowledge on <tp:taxon-name><tp:taxon-name-part taxon-name-part-type="order">Collembola</tp:taxon-name-part></tp:taxon-name>.</p><p>
            <bold>Diagnosis.</bold> Habitus typical of the genus <italic><tp:taxon-name><tp:taxon-name-part taxon-name-part-type="genus" reg="Yuukianura">Yuukianura</tp:taxon-name-part></tp:taxon-name></italic>. Dorsal tubercles present but poorly developed. 3+3 small eyes. Color of body alive yellow. Mandible with five teeth. Ventral lamella of maxilla with 20–25 cilia. Head with chaetae A, B, C, D and E, chaeta O absent. Tubercle <abbrev xmlns:xlink="http://www.w3.org/1999/xlink" xlink:title="ocular" id="ABBRID0ERSAI" xlink:type="simple">Oc</abbrev> with three chaetae on head. Tubercles <abbrev xmlns:xlink="http://www.w3.org/1999/xlink" xlink:title="dorsointernal" id="ABBRID0EVSAI" xlink:type="simple">Di</abbrev> on <abbrev xmlns:xlink="http://www.w3.org/1999/xlink" xlink:title="thorax" id="ABBRID0EZSAI" xlink:type="simple">Th</abbrev>. II and III with 3 chaetae. <abbrev xmlns:xlink="http://www.w3.org/1999/xlink" xlink:title="abdomen" id="ABBRID0E4SAI" xlink:type="simple">Abd</abbrev>. V with 2+2 tubercles. <abbrev xmlns:xlink="http://www.w3.org/1999/xlink" xlink:title="abdomen" id="ABBRID0EBTAI" xlink:type="simple">Abd</abbrev>. V with 3+3 chaetae <abbrev xmlns:xlink="http://www.w3.org/1999/xlink" xlink:title="dorsointernal" id="ABBRID0EFTAI" xlink:type="simple">Di</abbrev>. Claw with small inner tooth. Tibiotarsi with chaetae <abbrev xmlns:xlink="http://www.w3.org/1999/xlink" xlink:title="ordinary chaetae 4 on tibiotarsi" id="ABBRID0EJTAI" xlink:type="simple">B4</abbrev> and <abbrev xmlns:xlink="http://www.w3.org/1999/xlink" xlink:title="ordinary chaetae 5 on tibiotarsi" id="ABBRID0ENTAI" xlink:type="simple">B5</abbrev> short and pointed.</p></tp:treatment-sec><tp:treatment-sec sec-type="description" id="SECID0ERTAI"><title>Description.</title><p>
            <italic>General</italic> (Figs <xref ref-type="fig" rid="F3">16</xref>, <xref ref-type="fig" rid="F4">27</xref>, <xref ref-type="fig" rid="F4">29</xref>). Body length (without antennae): 1.60 to 1.70 mm (holotype: 1.65 mm). Habitus elongate, narrow, parallel-sided and slightly dorsoventrally flattened. Cuticular granulations fine, tubercles inconspicuous or poorly developed, without visible subcuticular reticulations. Color yellow alive and white in alcohol. 3+3 small black eyes (Figs <xref ref-type="fig" rid="F3">16</xref>, <xref ref-type="fig" rid="F4">27</xref>), anterior ocelli outside tubercle <abbrev xmlns:xlink="http://www.w3.org/1999/xlink" xlink:title="ocular" id="ABBRID0ENUAI" xlink:type="simple">Oc</abbrev>.</p><p>
            <italic><tp:taxon-name><tp:taxon-name-part taxon-name-part-type="genus" reg="Chaetal">Chaetal</tp:taxon-name-part> <tp:taxon-name-part taxon-name-part-type="species" reg="morphology">morphology</tp:taxon-name-part></tp:taxon-name></italic> (Figs <xref ref-type="fig" rid="F3">16</xref>, <xref ref-type="fig" rid="F4">29</xref>). Dorsal ordinary chaetae of four types: <abbrev xmlns:xlink="http://www.w3.org/1999/xlink" xlink:title="long macrochaeta" id="ABBRID0EGVAI" xlink:type="simple">Ml</abbrev>, <abbrev xmlns:xlink="http://www.w3.org/1999/xlink" xlink:title="short macrochaeta" xlink:type="simple">Mc</abbrev>, <abbrev xmlns:xlink="http://www.w3.org/1999/xlink" xlink:title="mesochaeta" xlink:type="simple">me</abbrev> and <abbrev xmlns:xlink="http://www.w3.org/1999/xlink" xlink:title="microchaeta" xlink:type="simple">mi</abbrev>. Macrochaetae <abbrev xmlns:xlink="http://www.w3.org/1999/xlink" xlink:title="long macrochaeta" id="ABBRID0EKVAI" xlink:type="simple">Ml</abbrev> long, moderately thickened, straight, narrowly sheathed, feebly scaled and rounded apically. Macrochaetae <abbrev xmlns:xlink="http://www.w3.org/1999/xlink" xlink:title="short macrochaeta" xlink:type="simple">Mc</abbrev> morphologically similar to long macrochaetae, but shorter. Mesochaetae similar to ventral chaetae, thin, minutely scaled and pointed. Microchaetae similar to mesochaetae, but apparently short. S-chaetae of tergites thin, smooth and equal or slightly shorter than closest <abbrev xmlns:xlink="http://www.w3.org/1999/xlink" xlink:title="long macrochaeta" id="ABBRID0EOVAI" xlink:type="simple">Ml</abbrev>.</p><p>
            <italic>Antennae</italic> (Figs <xref ref-type="fig" rid="F3">17–20</xref>, Tab. <xref ref-type="table" rid="T8">3b</xref>). Typical of the genus. S-chaetae of <abbrev xmlns:xlink="http://www.w3.org/1999/xlink" xlink:title="antenna" id="ABBRID0E5VAI" xlink:type="simple">Ant</abbrev>. IV of medium length and moderately thickened. <abbrev xmlns:xlink="http://www.w3.org/1999/xlink" xlink:title="antenna" id="ABBRID0ECWAI" xlink:type="simple">Ant</abbrev>. IV with one additional s-chaeta <abbrev xmlns:xlink="http://www.w3.org/1999/xlink" xlink:title="cylindrical s–chaetae on Ant. IV" id="ABBRID0EGWAI" xlink:type="simple">mou</abbrev> (Fig. <xref ref-type="fig" rid="F3">19</xref>). Apical vesicle not elevated and multilobed (Figs <xref ref-type="fig" rid="F3">17</xref>, <xref ref-type="fig" rid="F3">18</xref>). Sensillum sgd migrated distally. Sensillum sgv short and straight (Fig. <xref ref-type="fig" rid="F3">20</xref>).</p><p>
            <italic>Mouthparts</italic> (Figs <xref ref-type="fig" rid="F3">21</xref>–<xref ref-type="fig" rid="F4">26</xref>). Buccal cone relatively short, wide and truncated, with labral sclerifications non-ogival (Fig. <xref ref-type="fig" rid="F4">26</xref>), labral formula: 0/2,2. Labium as in Fig. <xref ref-type="fig" rid="F4">25</xref>, papillae x present and relatively large. Maxilla well developed with 2 teeth and 2 lamellae, inner ventral lamella dagger-like and not fringed, outer ventral lamella fringed with 20–25 cilia arranged in 2–3 rows (Figs <xref ref-type="fig" rid="F3">21</xref>, <xref ref-type="fig" rid="F3">22</xref>). Mandible thick with five teeth, four apical and one strong basal, and one ventral lamella with 7–9 cilia in one row (Figs <xref ref-type="fig" rid="F3">23</xref>, <xref ref-type="fig" rid="F3">24</xref>).</p><p>
            <italic>Dorsal chaetotaxy and tubercles</italic> (Figs <xref ref-type="fig" rid="F3">16</xref>, <xref ref-type="fig" rid="F4">29</xref>; Tab. <xref ref-type="table" rid="T7">3a</xref>, <xref ref-type="table" rid="T9">c</xref>). Chaetotaxy and arrangement of tubercles of head as in Fig. <xref ref-type="fig" rid="F3">16</xref> and Tab. <xref ref-type="table" rid="T7">3a</xref>. Chaeta O present. Tuberle <abbrev xmlns:xlink="http://www.w3.org/1999/xlink" xlink:title="ocular" id="ABBRID0E1YAI" xlink:type="simple">Oc</abbrev> with three chaetae. Chaetotaxy of <abbrev xmlns:xlink="http://www.w3.org/1999/xlink" xlink:title="thorax" id="ABBRID0E5YAI" xlink:type="simple">Th</abbrev>. and <abbrev xmlns:xlink="http://www.w3.org/1999/xlink" xlink:title="abdomen" id="ABBRID0ECZAI" xlink:type="simple">Abd</abbrev>. as in Figs <xref ref-type="fig" rid="F3">16</xref>, <xref ref-type="fig" rid="F4">29</xref> and Tab. <xref ref-type="table" rid="T9">3c</xref>. <abbrev xmlns:xlink="http://www.w3.org/1999/xlink" xlink:title="abdomen" id="ABBRID0ESZAI" xlink:type="simple">Abd</abbrev>. IV with 3 chetae <abbrev xmlns:xlink="http://www.w3.org/1999/xlink" xlink:title="dorsointernal" id="ABBRID0EWZAI" xlink:type="simple">Di</abbrev>. <abbrev xmlns:xlink="http://www.w3.org/1999/xlink" xlink:title="abdomen" id="ABBRID0E1ZAI" xlink:type="simple">Abd</abbrev>. V with 2+2 tubercles, tubercles <abbrev xmlns:xlink="http://www.w3.org/1999/xlink" xlink:title="dorsointernal" id="ABBRID0E5ZAI" xlink:type="simple">Di</abbrev> not fused to (<abbrev xmlns:xlink="http://www.w3.org/1999/xlink" xlink:title="dorsoexternal" id="ABBRID0EC1AI" xlink:type="simple">De</abbrev>+<abbrev xmlns:xlink="http://www.w3.org/1999/xlink" xlink:title="dorsolateral" id="ABBRID0EG1AI" xlink:type="simple">Dl</abbrev>).</p><p>
            <italic>Ventral chaetotaxy</italic> (Tab. <xref ref-type="table" rid="T9">3c</xref>). On head, groups <abbrev xmlns:xlink="http://www.w3.org/1999/xlink" xlink:title="ventroexternoanterior" id="ABBRID0ES1AI" xlink:type="simple">Vea</abbrev>, Vem and <abbrev xmlns:xlink="http://www.w3.org/1999/xlink" xlink:title="ventroexternoposterior" id="ABBRID0EW1AI" xlink:type="simple">Vep</abbrev> with 4, 3, 4 chaetae respectively. Group <abbrev xmlns:xlink="http://www.w3.org/1999/xlink" xlink:title="ventrointernal" id="ABBRID0E11AI" xlink:type="simple">Vi</abbrev> on head with 6 chaetae. On <abbrev xmlns:xlink="http://www.w3.org/1999/xlink" xlink:title="abdomen" id="ABBRID0E51AI" xlink:type="simple">Abd</abbrev>.IV, furca rudimentary without microchaetae. On <abbrev xmlns:xlink="http://www.w3.org/1999/xlink" xlink:title="abdomen" id="ABBRID0EC2AI" xlink:type="simple">Abd</abbrev>.V, chaeta <abbrev xmlns:xlink="http://www.w3.org/1999/xlink" xlink:title="ventrolateral" id="ABBRID0EG2AI" xlink:type="simple">Vl</abbrev> present. Male without modified chaetae.</p><p>
            <italic>Legs</italic> (Fig. <xref ref-type="fig" rid="F4">28</xref>, Tab. <xref ref-type="table" rid="T9">3c</xref>). Claw with small internal tooth. On tibiotarsi, chaeta M absent and chaetae <abbrev xmlns:xlink="http://www.w3.org/1999/xlink" xlink:title="ordinary chaetae 4 on tibiotarsi" id="ABBRID0EW2AI" xlink:type="simple">B4</abbrev> and <abbrev xmlns:xlink="http://www.w3.org/1999/xlink" xlink:title="ordinary chaetae 5 on tibiotarsi" id="ABBRID0E12AI" xlink:type="simple">B5</abbrev> short and pointed (Fig. <xref ref-type="fig" rid="F4">28</xref>).</p><fig id="F3" position="float" orientation="portrait"><label>Figures 16–24.</label><caption><p>
                <italic><tp:taxon-name><tp:taxon-name-part taxon-name-part-type="genus" reg="Yuukianura">Yuukianura</tp:taxon-name-part> <tp:taxon-name-part taxon-name-part-type="species" reg="deharvengi">deharvengi</tp:taxon-name-part></tp:taxon-name></italic> sp. n.: <bold>16</bold> dorsal chaetotaxy of head <abbrev xmlns:xlink="http://www.w3.org/1999/xlink" xlink:title="thorax" id="ABBRID0EX3AI" xlink:type="simple">Th</abbrev>. and <abbrev xmlns:xlink="http://www.w3.org/1999/xlink" xlink:title="abdomen" id="ABBRID0E23AI" xlink:type="simple">Abd</abbrev>. I <bold>17</bold> apical bulb, ventral view <bold>18</bold> apical bulb, dorsal view <bold>19</bold> dorsal chaetotaxy of <abbrev xmlns:xlink="http://www.w3.org/1999/xlink" xlink:title="antenna" id="ABBRID0EF4AI" xlink:type="simple">Ant</abbrev>. III–IV <bold>20</bold> ventral chaetotaxy of <abbrev xmlns:xlink="http://www.w3.org/1999/xlink" xlink:title="antenna" id="ABBRID0EL4AI" xlink:type="simple">Ant</abbrev>. III <bold>21</bold> maxilla, dorsal view <bold>22</bold> maxilla, ventral view <bold>23</bold> mandible, ventral view <bold>24</bold> mandible, dorsal view.</p></caption><graphic xmlns:xlink="http://www.w3.org/1999/xlink" xlink:href="zookeys-688-015-g003.jpg" position="float" orientation="portrait" xlink:type="simple" id="oo_149203.jpg"/></fig><fig id="F4" position="float" orientation="portrait"><label>Figures 25–29.</label><caption><p>
                <italic><tp:taxon-name><tp:taxon-name-part taxon-name-part-type="genus" reg="Yuukianura">Yuukianura</tp:taxon-name-part> <tp:taxon-name-part taxon-name-part-type="species" reg="deharvengi">deharvengi</tp:taxon-name-part></tp:taxon-name></italic> sp. n.: <bold>25</bold> labium <bold>26</bold> labrum <bold>27</bold> anterior ocelli <bold>28</bold> claw and TIII, dorsolateral view <bold>29</bold> dorsal chaetotaxy of <abbrev xmlns:xlink="http://www.w3.org/1999/xlink" xlink:title="abdomen" id="ABBRID0EZ5AI" xlink:type="simple">Abd</abbrev>. IV–VI.</p></caption><graphic xmlns:xlink="http://www.w3.org/1999/xlink" xlink:href="zookeys-688-015-g004.jpg" position="float" orientation="portrait" xlink:type="simple" id="oo_149204.jpg"/></fig></tp:treatment-sec><tp:treatment-sec sec-type="remarks" id="SECID0EC6AI"><title>Remarks.</title><p>Taxonomy of the genus <italic><tp:taxon-name><tp:taxon-name-part taxon-name-part-type="genus" reg="Yuukianura">Yuukianura</tp:taxon-name-part></tp:taxon-name></italic> is controversial and problematic mostly due to insufficient descriptions of some species (<xref ref-type="bibr" rid="B12">Deharveng et al. 2017</xref>). The majority of species live in littoral zones of streams and seashore of many Pacific regions, from Russian Far East to Hawaiian Island and North Australia. <italic><tp:taxon-name><tp:taxon-name-part taxon-name-part-type="genus" reg="Yuukianura">Yuukianura</tp:taxon-name-part> <tp:taxon-name-part taxon-name-part-type="species" reg="deharvengi">deharvengi</tp:taxon-name-part></tp:taxon-name></italic> sp. n. seems to be most similar to <italic><tp:taxon-name><tp:taxon-name-part taxon-name-part-type="genus" reg="Yuukianura">Y.</tp:taxon-name-part> <tp:taxon-name-part taxon-name-part-type="species" reg="halophila">halophila</tp:taxon-name-part></tp:taxon-name></italic> Yosii, 1955, found in the Nakanoshima Island belonging to the Ryukyu Archipelago (Southern Japan). They differ in a few <!--PageBreak--><!--PageBreak-->subtle but distinctive and important features: shape of maxilla (in <italic><tp:taxon-name><tp:taxon-name-part taxon-name-part-type="species" reg="deharvengi">deharvengi</tp:taxon-name-part></tp:taxon-name></italic> with one ciliated lamella, in <italic><tp:taxon-name><tp:taxon-name-part taxon-name-part-type="species" reg="halophila">halophila</tp:taxon-name-part></tp:taxon-name></italic> lamellae without cilia), size of eyes (in <italic><tp:taxon-name><tp:taxon-name-part taxon-name-part-type="species" reg="deharvengi">deharvengi</tp:taxon-name-part></tp:taxon-name></italic> small, with diameter not longer than twice of diameter of closest granules; in <italic><tp:taxon-name><tp:taxon-name-part taxon-name-part-type="species" reg="halophila">halophila</tp:taxon-name-part></tp:taxon-name></italic> large, with diameter at least three times longer than diameter of closest granules), number of chaetae <abbrev xmlns:xlink="http://www.w3.org/1999/xlink" xlink:title="dorsointernal" id="ABBRID0EUBBI" xlink:type="simple">Di</abbrev> on <abbrev xmlns:xlink="http://www.w3.org/1999/xlink" xlink:title="abdomen" id="ABBRID0EYBBI" xlink:type="simple">Abd</abbrev>. IV (in <italic><tp:taxon-name><tp:taxon-name-part taxon-name-part-type="species" reg="deharvengi">deharvengi</tp:taxon-name-part></tp:taxon-name></italic> 3 chaetae, in <italic><tp:taxon-name><tp:taxon-name-part taxon-name-part-type="species" reg="halophila">halophila</tp:taxon-name-part></tp:taxon-name></italic> 2 chaetae), number of tubercles on <abbrev xmlns:xlink="http://www.w3.org/1999/xlink" xlink:title="abdomen" id="ABBRID0EQCBI" xlink:type="simple">Abd</abbrev>. V (in <italic><tp:taxon-name><tp:taxon-name-part taxon-name-part-type="species" reg="deharvengi">deharvengi</tp:taxon-name-part></tp:taxon-name></italic> 2+2, in <italic><tp:taxon-name><tp:taxon-name-part taxon-name-part-type="species" reg="halophila">halophila</tp:taxon-name-part></tp:taxon-name></italic> 1+1 tubercles), and position and size of inner tooth on claw (in <italic><tp:taxon-name><tp:taxon-name-part taxon-name-part-type="species" reg="deharvengi">deharvengi</tp:taxon-name-part></tp:taxon-name></italic> small and situated in one third of inner edge, in <italic><tp:taxon-name><tp:taxon-name-part taxon-name-part-type="species" reg="halophila">halophila</tp:taxon-name-part></tp:taxon-name></italic> large and in half of inner edge).</p><table-wrap id="T7" position="float" orientation="portrait"><label>Table 3a.</label><caption><p>Chaetotaxy of <italic><tp:taxon-name><tp:taxon-name-part taxon-name-part-type="genus" reg="Yuukianura">Yuukianura</tp:taxon-name-part> <tp:taxon-name-part taxon-name-part-type="species" reg="deharvengi">deharvengi</tp:taxon-name-part></tp:taxon-name></italic> sp. n.: cephalic chaetotaxy of dorsal side.</p></caption><table id="TID0ELDBG" rules="all"><tbody><tr><th rowspan="1" colspan="1">
                    <tp:taxon-name><tp:taxon-name-part taxon-name-part-type="genus" reg="Chaetal">Chaetal</tp:taxon-name-part></tp:taxon-name> group</th><th rowspan="1" colspan="1">Tubercle</th><th rowspan="1" colspan="1">Number of chaetae</th><th rowspan="1" colspan="1">Types of chaetae</th><th rowspan="1" colspan="1">Names of chaetae</th></tr><tr><td rowspan="1" colspan="1">
                    <abbrev xmlns:xlink="http://www.w3.org/1999/xlink" xlink:title="clypeal" id="ABBRID0EQFBI" xlink:type="simple">Cl</abbrev> (unpaired)</td><td rowspan="1" colspan="1">-</td><td rowspan="1" colspan="1">4</td><td rowspan="1" colspan="1">
                    <abbrev xmlns:xlink="http://www.w3.org/1999/xlink" xlink:title="long macrochaeta" id="ABBRID0E5FBI" xlink:type="simple">Ml</abbrev>
                     <abbrev xmlns:xlink="http://www.w3.org/1999/xlink" xlink:title="mesochaeta" xlink:type="simple">me</abbrev></td><td rowspan="1" colspan="1">F<break/> G</td></tr><tr><td rowspan="1" colspan="1">
                    <abbrev xmlns:xlink="http://www.w3.org/1999/xlink" xlink:title="chaetae of anal lobes" id="ABBRID0EPGBI" xlink:type="simple">An</abbrev>
                  </td><td rowspan="1" colspan="1">-</td><td rowspan="1" colspan="1">4</td><td rowspan="1" colspan="1">
                    <abbrev xmlns:xlink="http://www.w3.org/1999/xlink" xlink:title="long macrochaeta" id="ABBRID0E4GBI" xlink:type="simple">Ml</abbrev>
                     <abbrev xmlns:xlink="http://www.w3.org/1999/xlink" xlink:title="mesochaeta" xlink:type="simple">me</abbrev></td><td rowspan="1" colspan="1">B<break/> C, D, E</td></tr><tr><td rowspan="1" colspan="1">
                    <abbrev xmlns:xlink="http://www.w3.org/1999/xlink" xlink:title="frontal" id="ABBRID0EOHBI" xlink:type="simple">Fr</abbrev> (unpaired)</td><td rowspan="1" colspan="1">-</td><td rowspan="1" colspan="1">3</td><td rowspan="1" colspan="1"><abbrev xmlns:xlink="http://www.w3.org/1999/xlink" xlink:title="mesochaeta" xlink:type="simple">me</abbrev></td><td rowspan="1" colspan="1">A, O</td></tr><tr><td rowspan="1" colspan="1">
                    <abbrev xmlns:xlink="http://www.w3.org/1999/xlink" xlink:title="ocular" id="ABBRID0EDIBI" xlink:type="simple">Oc</abbrev>
                  </td><td rowspan="1" colspan="1">+</td><td rowspan="1" colspan="1">3</td><td rowspan="1" colspan="1">
                    <abbrev xmlns:xlink="http://www.w3.org/1999/xlink" xlink:title="long macrochaeta" id="ABBRID0ERIBI" xlink:type="simple">Ml</abbrev>
                     <abbrev xmlns:xlink="http://www.w3.org/1999/xlink" xlink:title="short macrochaeta" xlink:type="simple">Mc</abbrev> <abbrev xmlns:xlink="http://www.w3.org/1999/xlink" xlink:title="mesochaeta" xlink:type="simple">me</abbrev></td><td rowspan="1" colspan="1">Ocm<break/> Ocp<break/> Oca</td></tr><tr><td rowspan="1" colspan="1">
                    <abbrev xmlns:xlink="http://www.w3.org/1999/xlink" xlink:title="dorsointernal" id="ABBRID0EGJBI" xlink:type="simple">Di</abbrev>
                  </td><td rowspan="1" colspan="1">-</td><td rowspan="1" colspan="1">2</td><td rowspan="1" colspan="1"><abbrev xmlns:xlink="http://www.w3.org/1999/xlink" xlink:title="short macrochaeta" xlink:type="simple">Mc</abbrev> <abbrev xmlns:xlink="http://www.w3.org/1999/xlink" xlink:title="mesochaeta" xlink:type="simple">me</abbrev></td><td rowspan="1" colspan="1">Di1<break/> Di2</td></tr><tr><td rowspan="1" colspan="1">
                    <abbrev xmlns:xlink="http://www.w3.org/1999/xlink" xlink:title="dorsoexternal" id="ABBRID0EBKBI" xlink:type="simple">De</abbrev>
                  </td><td rowspan="1" colspan="1">+</td><td rowspan="1" colspan="1">2</td><td rowspan="1" colspan="1">
                    <abbrev xmlns:xlink="http://www.w3.org/1999/xlink" xlink:title="long macrochaeta" id="ABBRID0EPKBI" xlink:type="simple">Ml</abbrev>
                     <abbrev xmlns:xlink="http://www.w3.org/1999/xlink" xlink:title="mesochaeta" xlink:type="simple">me</abbrev></td><td rowspan="1" colspan="1">De1<break/> De2</td></tr><tr><td rowspan="1" colspan="1">
                    <abbrev xmlns:xlink="http://www.w3.org/1999/xlink" xlink:title="dorsolateral" id="ABBRID0EALBI" xlink:type="simple">Dl</abbrev>
                  </td><td rowspan="1" colspan="1">+</td><td rowspan="1" colspan="1">5</td><td rowspan="1" colspan="1">
                    <abbrev xmlns:xlink="http://www.w3.org/1999/xlink" xlink:title="long macrochaeta" id="ABBRID0EOLBI" xlink:type="simple">Ml</abbrev>, <abbrev xmlns:xlink="http://www.w3.org/1999/xlink" xlink:title="short macrochaeta" xlink:type="simple">Mc</abbrev>, 3 <abbrev xmlns:xlink="http://www.w3.org/1999/xlink" xlink:title="mesochaeta" xlink:type="simple">me</abbrev></td><td rowspan="1" colspan="1">
                    <tp:taxon-name><tp:taxon-name-part taxon-name-part-type="genus" reg="Chaetal">Chaetal</tp:taxon-name-part></tp:taxon-name> homology uncertain</td></tr><tr><td rowspan="1" colspan="1">(<abbrev xmlns:xlink="http://www.w3.org/1999/xlink" xlink:title="lateral" id="ABBRID0EBMBI" xlink:type="simple">L</abbrev>+<abbrev xmlns:xlink="http://www.w3.org/1999/xlink" xlink:title="subocular" id="ABBRID0EFMBI" xlink:type="simple">So</abbrev>)</td><td rowspan="1" colspan="1">-</td><td rowspan="1" colspan="1">8</td><td rowspan="1" colspan="1">2 <abbrev xmlns:xlink="http://www.w3.org/1999/xlink" xlink:title="long macrochaeta" id="ABBRID0ETMBI" xlink:type="simple">Ml</abbrev>, 2 <abbrev xmlns:xlink="http://www.w3.org/1999/xlink" xlink:title="short macrochaeta" xlink:type="simple">Mc</abbrev>, 4 <abbrev xmlns:xlink="http://www.w3.org/1999/xlink" xlink:title="mesochaeta" xlink:type="simple">me</abbrev></td><td rowspan="1" colspan="1">
                    <tp:taxon-name><tp:taxon-name-part taxon-name-part-type="genus" reg="Chaetal">Chaetal</tp:taxon-name-part></tp:taxon-name> homology uncertain</td></tr></tbody></table></table-wrap><table-wrap id="T8" position="float" orientation="portrait"><label>Table 3b.</label><caption><p>Chaetotaxy of <italic><tp:taxon-name><tp:taxon-name-part taxon-name-part-type="genus" reg="Yuukianura">Yuukianura</tp:taxon-name-part> <tp:taxon-name-part taxon-name-part-type="species" reg="deharvengi">deharvengi</tp:taxon-name-part></tp:taxon-name></italic> sp. n.: chaetotaxy of antennae.</p></caption><table id="TID0E6KBG" rules="all"><tbody><tr><th rowspan="1" colspan="1">Segment, Group</th><th rowspan="1" colspan="1">Number of chaetae</th><th rowspan="1" colspan="1">Segment, Group</th><th rowspan="1" colspan="1">Number of chaetae adult</th></tr><tr><td rowspan="1" colspan="1">I</td><td rowspan="1" colspan="1">7</td><td rowspan="1" colspan="1">IV</td><td rowspan="3" colspan="1">
                    <abbrev xmlns:xlink="http://www.w3.org/1999/xlink" xlink:title="organite of Ant. IV" id="ABBRID0EUOBI" xlink:type="simple">or</abbrev>, 8 <abbrev xmlns:xlink="http://www.w3.org/1999/xlink" xlink:title="sensory chaeta" id="ABBRID0EYOBI" xlink:type="simple">S</abbrev>, <abbrev xmlns:xlink="http://www.w3.org/1999/xlink" xlink:title="ordinary chaeta on Ant. IV" id="ABBRID0E3OBI" xlink:type="simple">i</abbrev>, 13 <abbrev xmlns:xlink="http://www.w3.org/1999/xlink" xlink:title="cylindrical s–chaetae on Ant. IV" id="ABBRID0EAPBI" xlink:type="simple">mou</abbrev>, 6 <abbrev xmlns:xlink="http://www.w3.org/1999/xlink" xlink:title="border s-chaeta on Ant. IV" id="ABBRID0EEPBI" xlink:type="simple">brs</abbrev>, 2 <abbrev xmlns:xlink="http://www.w3.org/1999/xlink" xlink:title="ordinary chaetae on ventral Ant. IV" id="ABBRID0EIPBI" xlink:type="simple">iv</abbrev></td></tr><tr><td rowspan="1" colspan="1">II</td><td rowspan="1" colspan="1">11</td><td rowspan="1" colspan="1"/></tr><tr><td rowspan="1" colspan="1">III</td><td rowspan="1" colspan="1">5 sensilla <abbrev xmlns:xlink="http://www.w3.org/1999/xlink" xlink:title="sensory organ of antennal segment" xlink:type="simple">AO</abbrev> III</td><td rowspan="1" colspan="1"/></tr><tr><td rowspan="1" colspan="1">
                    <abbrev xmlns:xlink="http://www.w3.org/1999/xlink" xlink:title="ventroexternal" id="ABBRID0EEQBI" xlink:type="simple">ve</abbrev>
                  </td><td rowspan="1" colspan="1">5</td><td rowspan="1" colspan="1">
                    <abbrev xmlns:xlink="http://www.w3.org/1999/xlink" xlink:title="apical" id="ABBRID0EPQBI" xlink:type="simple">ap</abbrev>
                  </td><td rowspan="1" colspan="1">8 bs, 5 <abbrev xmlns:xlink="http://www.w3.org/1999/xlink" xlink:title="microchaetae on Ant. IV" id="ABBRID0EXQBI" xlink:type="simple">miA</abbrev></td></tr><tr><td rowspan="1" colspan="1">
                    <abbrev xmlns:xlink="http://www.w3.org/1999/xlink" xlink:title="ventrocentral" id="ABBRID0E6QBI" xlink:type="simple">vc</abbrev>
                  </td><td rowspan="1" colspan="1">4</td><td rowspan="1" colspan="1">
                    <abbrev xmlns:xlink="http://www.w3.org/1999/xlink" xlink:title="centroapical" id="ABBRID0EKRBI" xlink:type="simple">ca</abbrev>
                  </td><td rowspan="1" colspan="1">2 bs, 3 <abbrev xmlns:xlink="http://www.w3.org/1999/xlink" xlink:title="microchaetae on Ant. IV" id="ABBRID0ESRBI" xlink:type="simple">miA</abbrev></td></tr><tr><td rowspan="1" colspan="1"><abbrev xmlns:xlink="http://www.w3.org/1999/xlink" xlink:title="ventrointernal" xlink:type="simple">vi</abbrev></td><td rowspan="1" colspan="1">4</td><td rowspan="1" colspan="1">
                    <abbrev xmlns:xlink="http://www.w3.org/1999/xlink" xlink:title="centromedial" id="ABBRID0EASBI" xlink:type="simple">cm</abbrev>
                  </td><td rowspan="1" colspan="1">3 bs, 1 <abbrev xmlns:xlink="http://www.w3.org/1999/xlink" xlink:title="microchaetae on Ant. IV" id="ABBRID0EISBI" xlink:type="simple">miA</abbrev></td></tr><tr><td rowspan="1" colspan="1">
                    <abbrev xmlns:xlink="http://www.w3.org/1999/xlink" xlink:title="dorsal" id="ABBRID0EQSBI" xlink:type="simple">d</abbrev>
                  </td><td rowspan="1" colspan="1">5</td><td rowspan="1" colspan="1">
                    <abbrev xmlns:xlink="http://www.w3.org/1999/xlink" xlink:title="centroposterior" id="ABBRID0E2SBI" xlink:type="simple">cp</abbrev>
                  </td><td rowspan="1" colspan="1">8 <abbrev xmlns:xlink="http://www.w3.org/1999/xlink" xlink:title="microchaetae on Ant. IV" id="ABBRID0EDTBI" xlink:type="simple">miA</abbrev>, 1 <abbrev xmlns:xlink="http://www.w3.org/1999/xlink" xlink:title="border s-chaeta on Ant. IV" id="ABBRID0EHTBI" xlink:type="simple">brs</abbrev></td></tr></tbody></table></table-wrap><table-wrap id="T9" position="float" orientation="portrait"><label>Table 3c.</label><caption><p>Chaetotaxy of <italic><tp:taxon-name><tp:taxon-name-part taxon-name-part-type="genus" reg="Yuukianura">Yuukianura</tp:taxon-name-part> <tp:taxon-name-part taxon-name-part-type="species" reg="deharvengi">deharvengi</tp:taxon-name-part></tp:taxon-name></italic> sp. n.: postcephalic chaetotaxy.</p></caption><table id="TID0ESQBG" rules="all"><tbody><tr><th rowspan="1" colspan="5">Terga</th><th rowspan="1" colspan="5">Legs</th></tr><tr><th rowspan="1" colspan="1"/><th rowspan="1" colspan="1">
                    <abbrev xmlns:xlink="http://www.w3.org/1999/xlink" xlink:title="dorsointernal" id="ABBRID0ERUBI" xlink:type="simple">Di</abbrev>
                  </th><th rowspan="1" colspan="1">
                    <abbrev xmlns:xlink="http://www.w3.org/1999/xlink" xlink:title="dorsoexternal" id="ABBRID0EZUBI" xlink:type="simple">De</abbrev>
                  </th><th rowspan="1" colspan="1">
                    <abbrev xmlns:xlink="http://www.w3.org/1999/xlink" xlink:title="dorsolateral" id="ABBRID0EBVBI" xlink:type="simple">Dl</abbrev>
                  </th><th rowspan="1" colspan="1">
                    <abbrev xmlns:xlink="http://www.w3.org/1999/xlink" xlink:title="lateral" id="ABBRID0EJVBI" xlink:type="simple">L</abbrev>
                  </th><th rowspan="1" colspan="1">
                    <abbrev xmlns:xlink="http://www.w3.org/1999/xlink" xlink:title="subcoxa 2" id="ABBRID0ERVBI" xlink:type="simple">Scx2</abbrev>
                  </th><th rowspan="1" colspan="1">
                    <abbrev xmlns:xlink="http://www.w3.org/1999/xlink" xlink:title="coxa" id="ABBRID0EZVBI" xlink:type="simple">Cx</abbrev>
                  </th><th rowspan="1" colspan="1">
                    <abbrev xmlns:xlink="http://www.w3.org/1999/xlink" xlink:title="trochanter" id="ABBRID0EBWBI" xlink:type="simple">Tr</abbrev>
                  </th><th rowspan="1" colspan="1">
                    <abbrev xmlns:xlink="http://www.w3.org/1999/xlink" xlink:title="femur" id="ABBRID0EJWBI" xlink:type="simple">Fe</abbrev>
                  </th><th rowspan="1" colspan="1">
                    <abbrev xmlns:xlink="http://www.w3.org/1999/xlink" xlink:title="tibiotarsus" id="ABBRID0ERWBI" xlink:type="simple">T</abbrev>
                  </th></tr><tr><td rowspan="1" colspan="1">
                    <abbrev xmlns:xlink="http://www.w3.org/1999/xlink" xlink:title="thorax" id="ABBRID0E1WBI" xlink:type="simple">Th</abbrev>. I</td><td rowspan="1" colspan="1">1</td><td rowspan="1" colspan="1">2</td><td rowspan="1" colspan="1">1</td><td rowspan="1" colspan="1">-</td><td rowspan="1" colspan="1">0</td><td rowspan="1" colspan="1">3</td><td rowspan="1" colspan="1">6</td><td rowspan="1" colspan="1">12</td><td rowspan="1" colspan="1">18</td></tr><tr><td rowspan="1" colspan="1">
                    <abbrev xmlns:xlink="http://www.w3.org/1999/xlink" xlink:title="thorax" id="ABBRID0E5XBI" xlink:type="simple">Th</abbrev>. II</td><td rowspan="1" colspan="1">3</td><td rowspan="1" colspan="1">4+<abbrev xmlns:xlink="http://www.w3.org/1999/xlink" xlink:title="sensory chaeta" id="ABBRID0EJYBI" xlink:type="simple">s</abbrev></td><td rowspan="1" colspan="1">3+<abbrev xmlns:xlink="http://www.w3.org/1999/xlink" xlink:title="sensory chaeta" id="ABBRID0EQYBI" xlink:type="simple">s</abbrev>+<abbrev xmlns:xlink="http://www.w3.org/1999/xlink" xlink:title="sensory microchaeta" xlink:type="simple">ms</abbrev></td><td rowspan="1" colspan="1">3</td><td rowspan="1" colspan="1">2</td><td rowspan="1" colspan="1">7</td><td rowspan="1" colspan="1">6</td><td rowspan="1" colspan="1">11</td><td rowspan="1" colspan="1">18</td></tr><tr><td rowspan="1" colspan="1">
                    <abbrev xmlns:xlink="http://www.w3.org/1999/xlink" xlink:title="thorax" id="ABBRID0ELZBI" xlink:type="simple">Th</abbrev>. III</td><td rowspan="1" colspan="1">3</td><td rowspan="1" colspan="1">4+<abbrev xmlns:xlink="http://www.w3.org/1999/xlink" xlink:title="sensory chaeta" id="ABBRID0EWZBI" xlink:type="simple">s</abbrev></td><td rowspan="1" colspan="1">3+<abbrev xmlns:xlink="http://www.w3.org/1999/xlink" xlink:title="sensory chaeta" id="ABBRID0E4ZBI" xlink:type="simple">s</abbrev></td><td rowspan="1" colspan="1">3</td><td rowspan="1" colspan="1">2</td><td rowspan="1" colspan="1">8</td><td rowspan="1" colspan="1">6</td><td rowspan="1" colspan="1">10</td><td rowspan="1" colspan="1">17</td></tr><tr><td rowspan="1" colspan="5"/><td rowspan="1" colspan="5">Sterna</td></tr><tr><td rowspan="1" colspan="1">
                    <abbrev xmlns:xlink="http://www.w3.org/1999/xlink" xlink:title="abdomen" id="ABBRID0E51BI" xlink:type="simple">Abd</abbrev>. I</td><td rowspan="1" colspan="1">2</td><td rowspan="1" colspan="1">3+<abbrev xmlns:xlink="http://www.w3.org/1999/xlink" xlink:title="sensory chaeta" id="ABBRID0EJ2BI" xlink:type="simple">s</abbrev></td><td rowspan="1" colspan="1">2</td><td rowspan="1" colspan="1">3</td><td rowspan="1" colspan="5">TV: 4</td></tr><tr><td rowspan="1" colspan="1">
                    <abbrev xmlns:xlink="http://www.w3.org/1999/xlink" xlink:title="abdomen" id="ABBRID0E12BI" xlink:type="simple">Abd</abbrev>. II</td><td rowspan="1" colspan="1">2</td><td rowspan="1" colspan="1">3+<abbrev xmlns:xlink="http://www.w3.org/1999/xlink" xlink:title="sensory chaeta" id="ABBRID0EF3BI" xlink:type="simple">s</abbrev></td><td rowspan="1" colspan="1">2</td><td rowspan="1" colspan="1">3</td><td rowspan="1" colspan="5">
                    <abbrev xmlns:xlink="http://www.w3.org/1999/xlink" xlink:title="ventroexternal" id="ABBRID0ES3BI" xlink:type="simple">Ve</abbrev>: 5-6 Ve1 absent</td></tr><tr><td rowspan="1" colspan="1">
                    <abbrev xmlns:xlink="http://www.w3.org/1999/xlink" xlink:title="abdomen" id="ABBRID0E23BI" xlink:type="simple">Abd</abbrev>. III</td><td rowspan="1" colspan="1">2</td><td rowspan="1" colspan="1">3+<abbrev xmlns:xlink="http://www.w3.org/1999/xlink" xlink:title="sensory chaeta" id="ABBRID0EG4BI" xlink:type="simple">s</abbrev></td><td rowspan="1" colspan="1">2</td><td rowspan="1" colspan="1">3</td><td rowspan="1" colspan="1">
                    <abbrev xmlns:xlink="http://www.w3.org/1999/xlink" xlink:title="ventroexternolateral" id="ABBRID0ET4BI" xlink:type="simple">Vel</abbrev>: 6</td><td rowspan="1" colspan="4">
                    <abbrev xmlns:xlink="http://www.w3.org/1999/xlink" xlink:title="furcal" id="ABBRID0E24BI" xlink:type="simple">Fu</abbrev>: 6 <abbrev xmlns:xlink="http://www.w3.org/1999/xlink" xlink:title="mesochaeta" xlink:type="simple">me</abbrev>, 0 <abbrev xmlns:xlink="http://www.w3.org/1999/xlink" xlink:title="microchaeta" xlink:type="simple">mi</abbrev></td></tr><tr><td rowspan="1" colspan="1">
                    <abbrev xmlns:xlink="http://www.w3.org/1999/xlink" xlink:title="abdomen" id="ABBRID0EE5BI" xlink:type="simple">Abd</abbrev>. IV</td><td rowspan="1" colspan="1">3</td><td rowspan="1" colspan="1">2+<abbrev xmlns:xlink="http://www.w3.org/1999/xlink" xlink:title="sensory chaeta" id="ABBRID0EP5BI" xlink:type="simple">s</abbrev></td><td rowspan="1" colspan="1">3</td><td rowspan="1" colspan="1">7-8</td><td rowspan="1" colspan="1">
                    <abbrev xmlns:xlink="http://www.w3.org/1999/xlink" xlink:title="ventrolateral" id="ABBRID0E35BI" xlink:type="simple">Vl</abbrev>: 5</td><td rowspan="1" colspan="1">
                    <abbrev xmlns:xlink="http://www.w3.org/1999/xlink" xlink:title="ventroexternolateral" id="ABBRID0EE6BI" xlink:type="simple">Vel</abbrev>: 3</td><td rowspan="1" colspan="1">
                    <abbrev xmlns:xlink="http://www.w3.org/1999/xlink" xlink:title="ventroexternocentral" id="ABBRID0EM6BI" xlink:type="simple">Vec</abbrev>: 2</td><td rowspan="1" colspan="2">
                    <abbrev xmlns:xlink="http://www.w3.org/1999/xlink" xlink:title="ventroexternointernal" id="ABBRID0EU6BI" xlink:type="simple">Vei</abbrev>: 1</td></tr><tr><td rowspan="1" colspan="1">
                    <abbrev xmlns:xlink="http://www.w3.org/1999/xlink" xlink:title="abdomen" id="ABBRID0E46BI" xlink:type="simple">Abd</abbrev>. V</td><td rowspan="1" colspan="1">3</td><td rowspan="1" colspan="2">4+<abbrev xmlns:xlink="http://www.w3.org/1999/xlink" xlink:title="sensory chaeta" id="ABBRID0EIACI" xlink:type="simple">s</abbrev></td><td rowspan="1" colspan="1">4</td><td rowspan="1" colspan="1">
                    <abbrev xmlns:xlink="http://www.w3.org/1999/xlink" xlink:title="antegenital" id="ABBRID0ESACI" xlink:type="simple">Ag</abbrev>:3</td><td rowspan="1" colspan="4">
                    <abbrev xmlns:xlink="http://www.w3.org/1999/xlink" xlink:title="ventrolateral" id="ABBRID0E1ACI" xlink:type="simple">Vl</abbrev>: 1</td></tr><tr><td rowspan="1" colspan="1">
                    <abbrev xmlns:xlink="http://www.w3.org/1999/xlink" xlink:title="abdomen" id="ABBRID0EDBCI" xlink:type="simple">Abd</abbrev>. VI</td><td rowspan="1" colspan="1">7</td><td rowspan="1" colspan="1"/><td rowspan="1" colspan="1"/><td rowspan="1" colspan="1"/><td rowspan="1" colspan="1">
                    <abbrev xmlns:xlink="http://www.w3.org/1999/xlink" xlink:title="ventroexternal" id="ABBRID0EXBCI" xlink:type="simple">Ve</abbrev>: 12-13</td><td rowspan="1" colspan="4">
                    <abbrev xmlns:xlink="http://www.w3.org/1999/xlink" xlink:title="chaetae of anal lobes" id="ABBRID0E6BCI" xlink:type="simple">An</abbrev>: 2 <abbrev xmlns:xlink="http://www.w3.org/1999/xlink" xlink:title="microchaeta" xlink:type="simple">mi</abbrev></td></tr></tbody></table></table-wrap></tp:treatment-sec><ref-list><ref id="B12"><mixed-citation xmlns:xlink="http://www.w3.org/1999/xlink" xlink:type="simple">
          <person-group><name name-style="western"><surname>Deharveng</surname><given-names>L</given-names></name><name name-style="western"><surname>Palacios-Vargas</surname><given-names>JG</given-names></name><name name-style="western"><surname>Bedos</surname><given-names>A</given-names></name></person-group> (<year>2017</year>) <article-title>A list of <italic><tp:taxon-name><tp:taxon-name-part taxon-name-part-type="genus">Yuukianura</tp:taxon-name-part></tp:taxon-name></italic> Yosii, 1955 species of the world (<tp:taxon-name><tp:taxon-name-part taxon-name-part-type="order">Collembola</tp:taxon-name-part></tp:taxon-name>: <tp:taxon-name><tp:taxon-name-part taxon-name-part-type="family">Neanuridae</tp:taxon-name-part></tp:taxon-name>: <tp:taxon-name><tp:taxon-name-part taxon-name-part-type="subfamily">Neanurinae</tp:taxon-name-part></tp:taxon-name>: <tp:taxon-name><tp:taxon-name-part taxon-name-part-type="tribe">Lobellini</tp:taxon-name-part></tp:taxon-name>), with description of a new species of unusual ecology from Santo Island (Vanuatu).</article-title> <source>Zoosystema</source> <volume>39</volume>(<issue>1</issue>): <fpage>55</fpage>–<lpage>67</lpage>. <ext-link xlink:type="simple" ext-link-type="doi" xlink:href="10.5252/z2017n1a7">https://doi.org/10.5252/z2017n1a7</ext-link></mixed-citation></ref></ref-list></tp:taxon-treatment>
